# Supplementary material for: DNA barcoding and TLC as tools to properly identify natural populations of the Mexican medicinal species Galphimia glauca Cav
Source: PLoS One. 2019 May 28;14(5):e0217313. doi: 10.1371/journal.pone.0217313 (PMC6538163; doi:10.1371/journal.pone.0217313)
Supplement: S2 Spreadsheet — (XLS) [file pone.0217313.s004.xls]

## Sheet: Sequence Data
Domain: Data Coding Codon Start: 1
HZ	-	-	-	-	-	-	-	-	-	-	-	-	-	-	-	-	-	-	-	-	-	-	-	-	-	-	-	-	-	-	-	-	-	-	-	-	-	-	-	-	-	-	-	-	-	-	-	-	-
MS	-	-	-	-	-	-	-	-	-	-	-	-	-	-	-	-	-	-	-	-	-	-	-	-	-	-	-	-	-	-	-	-	-	-	-	-	-	-	-	-	-	-	-	-	-	-	-	-	-
QC	-	-	-	-	-	-	-	-	-	-	-	-	-	-	-	-	-	-	-	-	-	-	-	-	-	-	-	-	-	-	-	-	-	-	-	-	-	-	-	-	-	-	-	-	-	-	-	-	-
SV	-	-	-	-	-	-	-	-	-	-	-	-	-	-	-	-	-	-	-	-	-	-	-	-	-	-	-	-	-	-	-	-	-	-	-	-	-	-	-	-	-	-	-	-	-	-	-	-	-
GM	-	-	-	-	-	-	-	-	-	-	-	-	-	-	-	-	-	-	-	-	-	-	-	-	-	-	-	-	-	-	-	-	-	-	-	-	-	-	-	-	-	-	-	-	-	-	-	-	-
MC	-	-	-	-	-	-	-	-	-	-	-	-	-	-	-	-	-	-	-	-	-	-	-	-	-	-	-	-	-	-	-	-	-	-	-	-	-	-	-	-	-	-	-	-	-	-	-	-	-
MM	-	-	-	-	-	-	-	-	-	-	-	-	-	-	-	-	-	-	-	-	-	-	-	-	-	-	-	-	-	-	-	-	-	-	-	-	-	-	-	-	-	-	-	-	-	-	-	-	-
QJ	-	-	-	-	-	-	-	-	-	-	-	-	-	-	-	-	-	-	-	-	-	-	-	-	-	-	-	-	-	-	-	-	-	-	-	-	-	-	-	-	-	-	-	-	-	-	-	-	-
Galphimia glauca	T	A	A	A	G	C	A	A	G	T	G	T	T	G	G	A	T	T	C	A	A	G	G	C	T	G	G	T	G	T	T	A	A	A	G	A	T	T	A	T	A	A	A	T	T	G	A	C	T
Galphimia speciosa	-	-	-	-	-	-	-	-	-	-	-	-	-	-	-	-	-	-	-	-	-	-	-	-	-	-	-	-	-	-	-	-	-	-	-	-	-	T	A	T	A	A	A	T	T	G	A	C	T
Galphimia australis	-	-	-	-	-	-	-	-	-	-	-	-	-	-	-	-	-	-	-	-	-	-	-	-	-	-	-	-	-	-	-	-	-	-	-	-	-	T	A	T	A	A	A	T	T	G	A	C	T
Galphimia brasiliensis	-	-	-	-	-	-	-	-	-	-	-	-	-	-	-	-	-	-	-	-	-	-	-	-	-	-	-	-	-	-	-	-	-	-	-	-	-	T	A	T	A	A	A	T	T	G	A	C	T
Galphimia gracilis	-	-	-	-	-	-	-	-	-	-	G	T	T	G	G	A	T	T	C	A	A	G	G	C	T	G	G	T	G	T	T	A	A	A	G	A	T	T	A	T	A	A	A	T	T	G	A	C	T
Galphimia multicaulis	-	-	-	-	-	-	-	-	-	-	-	-	-	-	-	-	-	-	-	-	-	-	-	-	-	-	-	-	-	-	-	-	-	-	-	-	-	T	A	T	A	A	A	T	T	G	A	C	T
HZ	-	-	-	-	-	-	-	-	-	-	-	-	-	-	-	-	-	-	-	-	-	-	-	-	-	-	-	-	-	-	-	-	-	-	-	-	-	-	-	-	-	-	-	-	-	-	-	-	-
MS	-	-	-	-	-	-	-	-	-	-	-	-	-	-	-	-	-	-	-	-	-	-	-	-	-	-	-	-	-	-	-	-	-	-	-	-	-	-	-	-	-	-	-	-	-	-	-	-	-
QC	-	-	-	-	-	-	-	-	-	-	-	-	-	-	-	-	-	-	-	-	-	-	-	-	-	-	-	-	-	-	-	-	-	-	-	-	-	-	-	-	-	-	-	-	-	-	-	-	-
SV	-	-	-	-	-	-	-	-	-	-	-	-	-	-	-	-	-	-	-	-	-	-	-	-	-	-	-	-	-	-	-	-	-	-	-	-	-	-	-	-	-	-	-	-	-	-	-	-	-
GM	-	-	-	-	-	-	-	-	-	-	-	-	-	-	-	-	-	-	-	-	-	-	-	-	-	-	-	-	-	-	-	-	-	-	-	-	-	-	-	-	-	-	-	-	-	-	-	-	-
MC	-	-	-	-	-	-	-	-	-	-	-	-	-	-	-	-	-	-	-	-	-	-	-	-	-	-	-	-	-	-	-	-	-	-	-	-	-	-	-	-	-	-	-	-	-	-	-	-	-
MM	-	-	-	-	-	-	-	-	-	-	-	-	-	-	-	-	-	-	-	-	-	-	-	-	-	-	-	-	-	-	-	-	-	-	-	-	-	-	-	-	-	-	-	-	-	-	-	-	-
QJ	-	-	-	-	-	-	-	-	-	-	-	-	-	-	-	-	-	-	-	-	-	-	-	-	-	-	-	-	-	-	-	-	-	-	-	-	-	-	-	-	-	-	-	-	-	-	-	-	-
Galphimia glauca	T	G	A	C	T	A	T	G	A	A	A	C	C	A	A	A	G	A	T	A	C	T	G	A	T	A	T	C	T	T	G	G	C	A	G	C	A	T	T	C	C	G	A	G	T	A	A	C	T
Galphimia speciosa	T	G	A	C	T	A	T	G	A	A	A	C	C	A	A	A	G	A	T	A	C	T	G	A	T	A	T	C	T	T	G	G	C	A	G	C	A	T	T	C	C	G	A	G	T	A	A	C	T
Galphimia australis	T	G	A	C	T	A	T	G	A	A	A	C	C	A	A	A	G	A	T	A	C	T	G	A	T	A	T	C	T	T	G	G	C	A	G	C	A	T	T	C	C	G	A	G	T	A	A	C	T
Galphimia brasiliensis	T	G	A	C	T	A	T	G	A	A	A	C	C	A	A	A	G	A	T	A	C	T	G	A	T	A	T	C	T	T	G	G	C	A	G	C	A	T	T	C	C	G	A	G	T	A	A	C	T
Galphimia gracilis	T	G	A	C	T	A	T	G	G	A	A	C	C	A	A	A	G	A	T	A	C	T	G	A	T	A	T	C	T	T	G	G	C	A	G	C	A	T	T	C	C	G	A	G	T	A	A	C	T
Galphimia multicaulis	T	G	A	C	T	A	T	G	A	A	A	C	C	A	A	A	G	A	T	A	C	T	G	A	T	A	T	C	T	T	G	G	C	A	G	C	A	T	T	C	C	G	A	G	T	A	A	C	T
HZ	-	-	-	-	-	-	-	-	-	-	-	-	-	-	-	-	-	-	-	-	-	-	-	-	-	-	-	-	-	-	-	-	-	-	-	-	-	-	-	-	-	-	-	-	-	-	-	-	-
MS	-	-	-	-	-	-	-	-	-	-	-	-	-	-	-	-	-	-	-	-	-	-	-	-	-	-	-	-	-	-	-	-	-	-	-	-	-	-	-	-	-	-	-	-	-	-	-	-	-
QC	-	-	-	-	-	-	-	-	-	-	-	-	-	-	-	-	-	-	-	-	-	-	-	-	-	-	-	-	-	-	-	-	-	-	-	-	-	-	-	-	-	-	-	-	-	-	-	-	-
SV	-	-	-	-	-	-	-	-	-	-	-	-	-	-	-	-	-	-	-	-	-	-	-	-	-	-	-	-	-	-	-	-	-	-	-	-	-	-	-	-	-	-	-	-	-	-	-	-	-
GM	-	-	-	-	-	-	-	-	-	-	-	-	-	-	-	-	-	-	-	-	-	-	-	-	-	-	-	-	-	-	-	-	-	-	-	-	-	-	-	-	-	-	-	-	-	-	-	-	-
MC	-	-	-	-	-	-	-	-	-	-	-	-	-	-	-	-	-	-	-	-	-	-	-	-	-	-	-	-	-	-	-	-	-	-	-	-	-	-	-	-	-	-	-	-	-	-	-	-	-
MM	-	-	-	-	-	-	-	-	-	-	-	-	-	-	-	-	-	-	-	-	-	-	-	-	-	-	-	-	-	-	-	-	-	-	-	-	-	-	-	-	-	-	-	-	-	-	-	-	-
QJ	-	-	-	-	-	-	-	-	-	-	-	-	-	-	-	-	-	-	-	-	-	-	-	-	-	-	-	-	-	-	-	-	-	-	-	-	-	-	-	-	-	-	-	-	-	-	-	-	-
Galphimia glauca	A	G	T	T	C	C	G	C	C	T	G	A	G	G	A	A	G	C	A	G	G	T	G	C	T	G	C	G	G	T	A	G	C	T	G	C	T	G	A	A	T	C	T	T	C	T	A	C	T
Galphimia speciosa	A	G	T	T	C	C	G	C	C	T	G	A	G	G	A	A	G	C	A	G	G	T	G	C	T	G	C	G	G	T	A	G	C	T	G	C	T	G	A	A	T	C	T	T	C	T	A	C	T
Galphimia australis	A	G	T	T	C	C	G	C	C	T	G	A	G	G	A	A	G	C	A	G	G	T	G	C	T	G	C	G	G	T	A	G	C	T	G	C	T	G	A	A	T	C	T	T	C	T	A	C	T
Galphimia brasiliensis	A	G	T	T	C	C	G	C	C	T	G	A	G	G	A	A	G	C	A	G	G	T	G	C	T	G	C	G	G	T	A	G	C	T	G	C	T	G	A	A	T	C	T	T	C	T	A	C	T
Galphimia gracilis	A	G	T	T	C	C	G	C	C	T	G	A	G	G	A	A	G	C	A	G	G	A	G	C	T	G	C	G	G	T	A	G	C	T	G	C	T	G	A	A	T	C	T	T	C	T	A	C	T
Galphimia multicaulis	A	G	T	T	C	C	G	C	C	T	G	A	G	G	A	A	G	C	A	G	G	T	G	C	T	G	C	G	G	T	A	G	C	T	G	C	T	G	A	A	T	C	T	T	C	T	A	C	T
HZ	-	-	-	-	-	-	-	-	-	-	-	-	-	-	-	-	-	-	-	-	-	-	-	-	-	-	-	-	-	-	-	-	-	-	-	-	-	-	-	-	-	-	-	-	-	-	-	-	-
MS	-	-	-	-	-	-	-	-	-	-	-	-	-	-	-	-	-	-	-	-	-	-	-	-	-	-	-	-	-	-	-	-	-	-	-	-	-	-	-	-	-	-	-	-	-	-	-	-	-
QC	-	-	-	-	-	-	-	-	-	-	-	-	-	-	-	-	-	-	-	-	-	-	-	-	-	-	-	-	-	-	-	-	-	-	-	-	-	-	-	-	-	-	-	-	-	-	-	-	-
SV	-	-	-	-	-	-	-	-	-	-	-	-	-	-	-	-	-	-	-	-	-	-	-	-	-	-	-	-	-	-	-	-	-	-	-	-	-	-	-	-	-	-	-	-	-	-	-	-	-
GM	-	-	-	-	-	-	-	-	-	-	-	-	-	-	-	-	-	-	-	-	-	-	-	-	-	-	-	-	-	-	-	-	-	-	-	-	-	-	-	-	-	-	-	-	-	-	-	-	-
MC	-	-	-	-	-	-	-	-	-	-	-	-	-	-	-	-	-	-	-	-	-	-	-	-	-	-	-	-	-	-	-	-	-	-	-	-	-	-	-	-	-	-	-	-	-	-	-	-	-
MM	-	-	-	-	-	-	-	-	-	-	-	-	-	-	-	-	-	-	-	-	-	-	-	-	-	-	-	-	-	-	-	-	-	-	-	-	-	-	-	-	-	-	-	-	-	-	-	-	-
QJ	-	-	-	-	-	-	-	-	-	-	-	-	-	-	-	-	-	-	-	-	-	-	-	-	-	-	-	-	-	-	-	-	-	-	-	-	-	-	-	-	-	-	-	-	-	-	-	-	-
Galphimia glauca	A	A	C	T	G	T	G	T	G	G	A	C	C	G	A	T	G	G	A	C	T	T	A	C	C	A	G	T	C	T	T	G	A	T	C	G	T	T	A	T	A	A	A	G	G	G	C	G	A
Galphimia speciosa	A	A	C	T	G	T	G	T	G	G	A	C	C	G	A	T	G	G	G	C	T	T	A	C	C	A	G	T	C	T	T	G	A	T	C	G	T	T	A	T	A	A	A	G	G	G	C	G	A
Galphimia australis	A	A	C	T	G	T	G	T	G	G	A	C	C	G	A	T	G	G	G	C	T	T	A	C	C	A	G	C	C	T	T	G	A	T	C	G	T	T	A	T	A	A	A	G	G	G	C	G	A
Galphimia brasiliensis	A	A	C	T	G	T	G	T	G	G	A	C	C	G	A	T	G	G	G	C	T	T	A	C	C	A	G	C	C	T	T	G	A	T	C	G	T	T	A	T	A	A	A	G	G	G	C	G	A
Galphimia gracilis	A	A	C	T	G	T	G	T	G	G	A	C	C	G	A	T	G	G	A	C	T	T	A	C	C	A	G	T	C	T	T	G	A	T	C	G	T	T	A	T	A	A	A	G	G	G	C	G	A
Galphimia multicaulis	A	A	C	T	G	T	G	T	G	G	A	C	C	G	A	T	G	G	G	C	T	T	A	C	C	A	G	T	C	T	T	G	A	T	C	G	T	T	A	T	A	A	A	G	G	G	C	G	A
HZ	-	-	-	-	-	-	-	-	-	-	-	-	-	-	-	-	-	-	-	-	-	-	-	-	-	-	-	-	-	-	-	-	-	-	-	-	-	-	-	-	-	-	-	-	-	-	-	-	-
MS	-	-	-	-	-	-	-	-	-	-	-	-	-	-	-	-	-	-	-	-	-	-	-	-	-	-	-	-	-	-	-	-	-	-	-	-	-	-	-	-	-	-	-	-	-	-	-	-	-
QC	-	-	-	-	-	-	-	-	-	-	-	-	-	-	-	-	-	-	-	-	-	-	-	-	-	-	-	-	-	-	-	-	-	-	-	-	-	-	-	-	-	-	-	-	-	-	-	-	-
SV	-	-	-	-	-	-	-	-	-	-	-	-	-	-	-	-	-	-	-	-	-	-	-	-	-	-	-	-	-	-	-	-	-	-	-	-	-	-	-	-	-	-	-	-	-	-	-	-	-
GM	-	-	-	-	-	-	-	-	-	-	-	-	-	-	-	-	-	-	-	-	-	-	-	-	-	-	-	-	-	-	-	-	-	-	-	-	-	-	-	-	-	-	-	-	-	-	-	-	-
MC	-	-	-	-	-	-	-	-	-	-	-	-	-	-	-	-	-	-	-	-	-	-	-	-	-	-	-	-	-	-	-	-	-	-	-	-	-	-	-	-	-	-	-	-	-	-	-	-	-
MM	-	-	-	-	-	-	-	-	-	-	-	-	-	-	-	-	-	-	-	-	-	-	-	-	-	-	-	-	-	-	-	-	-	-	-	-	-	-	-	-	-	-	-	-	-	-	-	-	-
QJ	-	-	-	-	-	-	-	-	-	-	-	-	-	-	-	-	-	-	-	-	-	-	-	-	-	-	-	-	-	-	-	-	-	-	-	-	-	-	-	-	-	-	-	-	-	-	-	-	-
Galphimia glauca	C	G	A	G	C	C	C	G	T	T	G	C	T	G	G	A	G	A	A	G	A	A	A	A	T	C	A	A	T	A	T	A	T	T	G	C	T	T	A	T	G	T	A	G	C	T	T	A	C
Galphimia speciosa	C	G	A	A	C	C	C	G	T	T	G	C	T	G	G	A	G	A	A	G	A	A	A	A	T	C	A	A	T	T	T	A	T	T	G	C	T	T	A	T	G	T	A	G	C	T	T	A	C
Galphimia australis	C	G	A	G	C	C	C	G	T	T	G	C	T	G	G	A	G	A	A	G	A	A	A	G	T	C	A	A	T	T	T	A	T	T	G	C	T	T	A	T	G	T	A	G	C	T	T	A	C
Galphimia brasiliensis	C	G	A	G	C	C	C	G	T	T	G	C	T	G	G	G	G	A	A	G	A	A	A	G	T	C	A	A	T	T	T	A	T	T	G	C	T	T	A	T	G	T	A	G	C	T	T	A	C
Galphimia gracilis	C	G	A	G	C	C	C	G	T	T	G	C	T	G	G	A	G	A	A	G	A	A	A	A	T	C	A	A	T	A	T	A	T	T	G	C	T	T	A	T	G	T	A	G	C	T	T	A	C
Galphimia multicaulis	C	G	A	A	C	C	C	G	T	T	G	C	T	G	G	A	G	A	A	G	A	A	A	A	T	C	A	A	T	T	T	A	T	T	G	C	T	T	A	T	G	T	A	G	C	T	T	A	C
HZ	-	-	-	-	-	-	-	G	A	A	G	G	G	T	C	T	G	T	T	A	C	T	A	A	C	A	T	G	T	T	T	A	C	T	T	C	C	A	T	T	G	T	G	G	G	T	A	A	T
MS	-	-	-	-	-	-	-	G	A	A	G	G	G	T	C	T	G	T	T	A	C	T	A	A	C	A	T	G	T	T	T	A	C	T	T	C	C	A	T	T	G	T	G	G	G	T	A	A	T
QC	-	-	-	-	-	-	-	G	A	A	G	G	G	T	C	T	G	T	T	A	C	T	A	A	C	A	T	G	T	T	T	A	C	T	T	C	C	A	T	T	G	T	G	G	G	T	A	A	T
SV	-	-	-	-	-	-	-	G	A	A	G	G	G	T	C	T	G	T	T	A	C	T	A	A	C	A	T	G	T	T	T	A	C	T	T	C	C	A	T	T	G	T	G	G	G	T	A	A	T
GM	-	-	-	-	-	-	-	G	A	A	G	G	G	T	C	T	G	T	T	A	C	T	A	A	C	A	T	G	T	T	T	A	C	T	T	C	C	A	T	T	G	T	G	G	G	T	A	A	T
MC	-	-	-	-	-	-	-	G	A	A	G	G	G	T	C	T	G	T	T	A	C	T	A	A	C	A	T	G	T	T	T	A	C	T	T	C	C	A	T	T	G	T	G	G	G	T	A	A	T
MM	-	-	-	-	-	-	-	G	A	A	G	G	G	T	C	T	G	T	T	A	C	T	A	A	C	A	T	G	T	T	T	A	C	T	T	C	C	A	T	T	G	T	G	G	G	T	A	A	T
QJ	-	-	-	-	-	-	-	G	A	A	G	G	G	T	C	T	G	T	T	A	C	T	A	A	C	A	T	G	T	T	T	A	C	T	T	C	C	A	T	T	G	T	G	G	G	T	A	A	T
Galphimia glauca	T	T	T	T	G	A	A	G	A	A	G	G	T	T	C	T	G	T	T	A	C	T	A	A	C	A	T	G	T	T	T	A	C	T	T	C	C	A	T	T	G	T	G	G	G	T	A	A	T
Galphimia speciosa	T	T	T	T	G	A	A	G	A	A	G	G	T	T	C	T	G	T	T	A	C	T	A	A	C	A	T	G	T	T	T	A	C	T	T	C	C	A	T	T	G	T	G	G	G	T	A	A	T
Galphimia australis	T	T	T	T	G	A	A	G	A	A	G	G	T	T	C	T	G	T	T	A	C	T	A	A	C	A	T	G	T	T	T	A	C	T	T	C	C	A	T	T	G	T	G	G	G	T	A	A	T
Galphimia brasiliensis	T	T	T	T	G	A	A	G	A	A	G	G	T	T	C	T	G	T	T	A	C	T	A	A	C	A	T	G	T	T	T	A	C	T	T	C	C	A	T	T	G	T	G	G	G	T	A	A	T
Galphimia gracilis	T	T	T	T	G	A	A	G	A	A	G	G	T	T	C	T	G	T	T	A	C	T	A	A	C	A	T	G	T	T	T	A	C	T	T	C	C	A	T	T	G	T	G	G	G	T	A	A	T
Galphimia multicaulis	T	T	T	T	G	A	A	G	A	A	G	G	T	T	C	T	G	T	T	A	C	T	A	A	C	A	T	G	T	T	T	A	C	T	T	C	C	A	T	T	G	T	G	G	G	T	A	A	T
HZ	C	A	A	A	G	C	C	C	T	A	C	G	C	G	C	T	C	T	G	C	G	T	C	T	G	G	A	G	G	A	T	T	T	G	C	G	A	A	T	C	C	C	T	C	C	T	G	C	T
MS	C	A	A	A	G	C	C	C	T	A	C	G	C	G	C	T	C	T	G	C	G	T	C	T	G	G	A	G	G	A	T	T	T	G	C	G	A	A	T	C	C	C	T	C	C	T	G	C	T
QC	C	A	A	A	G	C	C	C	T	A	C	G	C	G	C	T	C	T	G	C	G	T	C	T	G	G	A	G	G	A	T	T	T	G	C	G	A	A	T	C	C	C	T	C	C	T	G	C	T
SV	C	A	A	A	G	C	C	C	T	A	C	G	C	G	C	T	C	T	A	C	G	T	C	T	G	G	A	G	G	A	T	T	T	G	C	G	A	A	T	C	C	C	T	C	C	T	G	C	T
GM	C	A	A	A	G	C	C	C	T	A	C	G	C	G	C	T	C	T	G	C	G	T	C	T	G	G	A	G	G	A	T	T	T	G	C	G	A	A	T	C	C	C	T	C	C	T	G	C	T
MC	C	A	A	A	G	C	C	C	T	A	C	G	C	G	C	T	C	T	G	C	G	T	C	T	G	G	A	G	G	A	T	T	T	G	C	G	A	A	T	C	C	C	T	C	C	T	G	C	T
MM	C	A	A	A	G	C	C	C	T	A	C	G	C	G	C	T	C	T	G	C	G	T	C	T	G	G	A	G	G	A	T	T	T	G	C	G	A	A	T	C	C	C	T	C	C	T	G	C	T
QJ	C	A	A	A	G	C	C	C	T	A	C	G	C	G	C	T	C	T	G	C	G	T	C	T	G	G	A	G	G	A	T	T	T	G	C	G	A	A	T	C	C	C	T	C	C	T	G	C	T
Galphimia glauca	C	A	A	A	G	C	C	C	T	A	C	G	C	G	C	T	C	T	A	C	G	T	C	T	G	G	A	G	G	A	T	T	T	G	C	G	A	A	T	C	C	C	T	C	C	T	G	C	T
Galphimia speciosa	C	A	A	A	G	C	C	C	T	A	C	G	C	G	C	T	C	T	G	C	G	T	C	T	G	G	A	G	G	A	T	T	T	G	C	G	A	A	T	C	C	C	T	A	C	T	G	C	T
Galphimia australis	C	A	A	A	G	C	C	C	T	A	C	G	C	G	C	T	C	T	A	C	G	T	C	T	G	G	A	G	G	A	T	T	T	G	C	G	A	A	T	C	C	C	T	C	C	T	G	C	T
Galphimia brasiliensis	C	A	A	A	G	C	C	C	T	A	C	G	C	G	C	T	C	T	A	C	G	T	C	T	G	G	A	G	G	A	T	T	T	G	C	G	A	A	T	C	C	C	T	C	C	T	G	C	T
Galphimia gracilis	C	A	A	A	G	C	C	C	T	G	C	G	A	G	C	T	C	T	A	C	G	T	C	T	G	G	A	G	G	A	T	T	T	G	C	G	A	A	T	C	C	C	T	C	C	T	G	C	T
Galphimia multicaulis	C	A	A	A	G	C	C	C	T	A	C	G	C	G	C	T	C	T	G	C	G	T	C	T	G	G	A	G	G	A	T	T	T	G	C	G	A	A	T	C	C	C	T	C	C	T	G	C	T
HZ	T	T	T	C	C	A	A	G	G	C	C	C	G	C	C	T	C	A	T	G	G	C	A	T	C	C	A	A	G	T	T	G	A	G	A	G	A	G	A	T	A	A	A	T	T	G	A	A	C
MS	T	T	T	C	C	A	A	G	G	C	C	C	G	C	C	T	C	A	T	G	G	C	A	T	C	C	A	A	G	T	T	G	A	G	A	G	A	G	A	T	A	A	A	T	T	G	A	A	C
QC	T	T	T	C	C	A	A	G	G	C	C	C	G	C	C	T	C	A	T	G	G	C	A	T	C	C	A	A	G	T	T	G	A	G	A	G	A	G	A	T	A	A	A	T	T	G	A	A	C
SV	T	T	T	C	C	A	A	G	G	C	C	C	G	C	C	T	C	A	T	G	G	C	A	T	C	C	A	A	G	T	T	G	A	G	A	G	A	G	A	T	A	A	A	T	T	G	A	A	C
GM	T	T	T	C	C	A	A	G	G	C	C	C	G	C	C	T	C	A	T	G	G	C	A	T	C	C	A	A	G	T	T	G	A	G	A	G	A	G	A	T	A	A	A	T	T	G	A	A	C
MC	T	T	T	C	C	A	A	G	G	C	C	C	G	C	C	T	C	A	T	G	G	C	A	T	C	C	A	A	G	T	T	G	A	G	A	G	A	G	A	T	A	A	A	T	T	G	A	A	C
MM	T	T	T	C	C	A	A	G	G	C	C	C	G	C	C	T	C	A	T	G	G	C	A	T	C	C	A	A	G	T	T	G	A	G	A	G	A	G	A	T	A	A	A	T	T	G	A	A	C
QJ	T	T	T	C	C	A	A	G	G	C	C	C	G	C	C	T	C	A	T	G	G	C	A	T	C	C	A	A	G	T	T	G	A	G	A	G	A	G	A	T	A	A	A	T	T	G	A	A	C
Galphimia glauca	T	T	T	C	C	A	A	G	G	C	C	C	G	C	C	T	C	A	T	G	G	C	A	T	C	C	A	A	G	T	T	G	A	G	A	G	A	G	A	T	A	A	A	T	T	G	A	A	C
Galphimia speciosa	T	T	T	C	C	A	A	G	G	C	C	C	G	C	C	T	C	A	T	G	G	C	A	T	C	C	A	A	G	T	T	G	A	G	A	G	A	G	A	T	A	A	A	T	T	G	A	A	C
Galphimia australis	T	T	T	C	C	A	A	G	G	C	C	C	G	C	C	T	C	A	T	G	G	C	A	T	C	C	A	A	G	T	T	G	A	G	A	G	A	G	A	T	A	A	A	T	T	G	A	A	C
Galphimia brasiliensis	T	T	T	C	C	A	A	G	G	C	C	C	G	C	C	T	C	A	T	G	G	C	A	T	C	C	A	A	G	T	T	G	A	G	A	G	A	G	A	T	A	A	A	T	T	G	A	A	C
Galphimia gracilis	T	T	T	C	C	A	A	G	G	C	C	C	G	C	C	T	C	A	T	G	G	C	A	T	C	C	A	A	G	T	T	G	A	G	A	G	A	G	A	T	A	A	A	T	T	G	A	A	C
Galphimia multicaulis	T	T	T	C	C	A	A	G	G	C	C	C	G	C	C	T	C	A	T	G	G	C	A	T	C	C	A	A	G	T	T	G	A	G	A	G	A	G	A	T	A	A	A	T	T	G	A	A	C
HZ	C	C	C	C	C	T	A	T	T	G	G	G	C	T	G	T	A	C	T	A	T	T	A	A	A	C	C	G	A	A	A	T	T	G	G	G	G	T	T	A	T	C	T	G	C	T	A	A	G
MS	C	C	C	C	C	T	A	T	T	G	G	G	C	T	G	T	A	C	T	A	T	T	A	A	A	C	C	G	A	A	A	T	T	G	G	G	G	T	T	A	T	C	T	G	C	T	A	A	G
QC	C	C	C	C	C	T	A	T	T	G	G	G	C	T	G	T	A	C	T	A	T	T	A	A	A	C	C	G	A	A	A	T	T	G	G	G	G	T	T	A	T	C	T	G	C	T	A	A	G
SV	C	C	C	C	C	T	A	T	T	G	G	G	C	T	G	T	A	C	T	A	T	T	A	A	A	C	C	T	A	A	A	T	T	G	G	G	G	T	T	A	T	C	T	G	C	T	A	A	G
GM	C	C	C	C	C	T	A	T	T	G	G	G	C	T	G	T	A	C	T	A	T	T	A	A	A	C	C	G	A	A	A	T	T	G	G	G	G	T	T	A	T	C	T	G	C	T	A	A	G
MC	C	C	C	C	C	T	A	T	T	G	G	G	C	T	G	T	A	C	T	A	T	T	A	A	A	C	C	G	A	A	A	T	T	G	G	G	G	T	T	A	T	C	T	G	C	T	A	A	G
MM	C	C	C	C	C	T	A	T	T	G	G	G	C	T	G	T	A	C	T	A	T	T	A	A	A	C	C	G	A	A	A	T	T	G	G	G	G	T	T	A	T	C	T	G	C	T	A	A	G
QJ	C	C	C	C	C	T	A	T	T	G	G	G	C	T	G	T	A	C	T	A	T	T	A	A	A	C	C	G	A	A	A	T	T	G	G	G	G	T	T	A	T	C	T	G	C	T	A	A	G
Galphimia glauca	C	C	C	C	C	T	A	T	T	G	G	G	C	T	G	T	A	C	T	A	T	T	A	A	A	C	C	T	A	A	A	T	T	G	G	G	G	T	T	A	T	C	T	G	C	T	A	A	G
Galphimia speciosa	C	C	C	C	C	T	A	T	T	G	G	G	C	T	G	T	A	C	T	A	T	T	A	A	A	C	C	G	A	A	A	T	T	G	G	G	G	T	T	A	T	C	T	G	C	T	A	A	G
Galphimia australis	C	C	C	C	C	T	A	T	T	G	G	G	C	T	G	T	A	C	T	A	T	T	A	A	A	C	C	T	A	A	A	T	T	G	G	G	G	T	T	A	T	C	T	G	C	T	A	A	G
Galphimia brasiliensis	C	C	C	C	C	T	A	T	T	G	G	G	C	T	G	T	A	C	T	A	T	T	A	A	A	C	C	T	A	A	A	T	T	G	G	G	G	T	T	A	T	C	T	G	C	T	A	A	G
Galphimia gracilis	C	C	C	C	C	T	A	T	T	G	G	G	C	T	G	T	A	C	T	A	T	T	A	A	A	C	C	T	A	A	A	T	T	G	G	G	G	T	T	A	T	C	T	G	C	T	A	A	G
Galphimia multicaulis	C	C	C	C	C	T	A	T	T	G	G	G	C	T	G	T	A	C	T	A	T	T	A	A	A	C	C	G	A	A	A	T	T	G	G	G	G	T	T	A	T	C	T	G	C	T	A	A	G
HZ	A	G	C	T	G	T	T	T	A	T	G	A	A	T	G	T	T	T	A	C	G	C	G	G	T	G	G	A	C	T	T	G	A	T	T	T	T	A	C	C	A	A	A	G	A	C	G	A	C
MS	A	G	C	T	G	T	T	T	A	T	G	A	A	T	G	T	T	T	A	C	G	C	G	G	T	G	G	A	C	T	T	G	A	T	T	T	T	A	C	C	A	A	A	G	A	C	G	A	C
QC	A	G	C	T	G	T	T	T	A	T	G	A	A	T	G	T	T	T	A	C	G	C	G	G	T	G	G	A	C	T	T	G	A	T	T	T	T	A	C	C	A	A	A	G	A	C	G	A	C
SV	A	G	C	T	G	T	T	T	A	T	G	A	A	T	G	T	T	T	A	C	G	C	G	G	T	G	G	A	C	T	T	G	A	T	T	T	T	A	C	C	A	A	A	G	A	C	G	A	C
GM	A	G	C	T	G	T	T	T	A	T	G	A	A	T	G	T	T	T	A	C	G	C	G	G	T	G	G	A	C	T	T	G	A	T	T	T	T	A	C	C	A	A	A	G	A	C	G	A	C
MC	A	G	C	T	G	T	T	T	A	T	G	A	A	T	G	T	T	T	A	C	G	C	G	G	T	G	G	A	C	T	T	G	A	T	T	T	T	A	C	C	A	A	A	G	A	C	G	A	C
MM	A	G	C	T	G	T	T	T	A	T	G	A	A	T	G	T	T	T	A	C	G	C	G	G	T	G	G	A	C	T	T	G	A	T	T	T	T	A	C	C	A	A	A	G	A	C	G	A	C
QJ	A	G	C	T	G	T	T	T	A	T	G	A	A	T	G	T	T	T	A	C	G	C	G	G	T	G	G	A	C	T	T	G	A	T	T	T	T	A	C	C	A	A	A	G	A	C	G	A	C
Galphimia glauca	A	G	C	T	G	T	T	T	A	T	G	A	A	T	G	T	T	T	A	C	G	C	G	G	T	G	G	A	C	T	T	G	A	T	T	T	T	A	C	C	A	A	A	G	A	C	G	A	C
Galphimia speciosa	A	G	C	T	G	T	T	T	A	T	G	A	A	T	G	T	T	T	A	C	G	C	G	G	T	G	G	A	C	T	T	G	A	T	T	T	T	A	C	C	A	A	A	G	A	C	G	A	C
Galphimia australis	A	G	C	T	G	T	T	T	A	T	G	A	A	T	G	T	T	T	A	C	G	C	G	G	T	G	G	A	C	T	T	G	A	T	T	T	T	A	C	C	A	A	A	G	A	C	G	A	C
Galphimia brasiliensis	A	G	C	T	G	T	T	T	A	T	G	A	A	T	G	T	T	T	A	C	G	C	G	G	T	G	G	A	C	T	T	G	A	T	T	T	T	A	C	C	A	A	A	G	A	C	G	A	C
Galphimia gracilis	A	G	C	T	G	T	T	T	A	T	G	A	A	T	G	T	T	T	A	C	G	C	G	G	T	G	G	A	C	T	T	G	A	T	T	T	T	A	C	C	A	A	A	G	A	C	G	A	C
Galphimia multicaulis	A	G	C	T	G	T	T	T	A	T	G	A	A	T	G	T	T	T	A	C	G	C	G	G	T	G	G	A	C	T	T	G	A	T	T	T	T	A	C	C	A	A	A	G	A	C	G	A	C
HZ	C	T	C	C	C	A	A	C	C	A	T	T	T	A	T	G	C	G	T	T	G	G	A	G	A	G	A	C	C	G	T	T	T	C	T	T	A	T	T	T	T	G	T	G	C	C	G	A	A
MS	C	T	C	C	C	A	A	C	C	A	T	T	T	A	T	G	C	G	T	T	G	G	A	G	A	G	A	C	C	G	T	T	T	C	T	T	A	T	T	T	T	G	T	G	C	C	G	A	A
QC	C	T	C	C	C	A	A	C	C	A	T	T	T	A	T	G	C	G	T	T	G	G	A	G	A	G	A	C	C	G	T	T	T	C	T	T	A	T	T	T	T	G	T	G	C	C	G	A	A
SV	C	T	C	C	C	A	A	C	C	A	T	T	T	A	T	G	C	G	T	T	G	G	A	G	A	G	A	C	C	G	T	T	T	C	T	T	A	T	T	T	T	G	T	G	C	C	G	A	A
GM	C	T	C	C	C	A	A	C	C	A	T	T	T	A	T	G	C	G	T	T	G	G	A	G	A	G	A	C	C	G	T	T	T	C	T	T	A	T	T	T	T	G	T	G	C	C	G	A	A
MC	C	T	C	C	C	A	A	C	C	A	T	T	T	A	T	G	C	G	T	T	G	G	A	G	A	G	A	C	C	G	T	T	T	C	T	T	A	T	T	T	T	G	T	G	C	C	G	A	A
MM	C	T	C	C	C	A	A	C	C	A	T	T	T	A	T	G	C	G	T	T	G	G	A	G	A	G	A	C	C	G	T	T	T	C	T	T	A	T	T	T	T	G	T	G	C	C	G	A	A
QJ	C	T	C	C	C	A	A	C	C	A	T	T	T	A	T	G	C	G	T	T	G	G	A	G	A	G	A	C	C	G	T	T	T	C	T	T	A	T	T	T	T	G	T	G	C	C	G	A	A
Galphimia glauca	C	T	C	C	C	A	A	C	C	A	T	T	T	A	T	G	C	G	T	T	G	G	A	G	A	G	A	C	C	G	T	T	T	C	T	T	A	T	T	T	T	G	T	G	C	C	G	A	A
Galphimia speciosa	C	T	C	C	C	A	A	C	C	A	T	T	T	A	T	G	C	G	T	T	G	G	A	G	A	G	A	C	C	G	T	T	T	C	T	T	A	T	T	T	T	G	T	G	C	C	G	A	A
Galphimia australis	C	T	C	C	C	A	A	C	C	A	T	T	T	A	T	G	C	G	T	T	G	G	A	G	A	G	A	C	C	G	T	T	T	C	T	T	A	T	T	T	T	G	T	G	C	C	G	A	A
Galphimia brasiliensis	C	T	C	C	C	A	A	C	C	A	T	T	T	A	T	G	C	G	T	T	G	G	A	G	A	G	A	C	C	G	T	T	T	C	T	T	A	T	T	T	T	G	T	G	C	C	G	A	A
Galphimia gracilis	C	T	C	C	C	A	A	C	C	A	T	T	T	A	T	G	C	G	T	T	G	G	A	G	A	G	A	C	C	G	T	T	T	C	T	T	A	T	T	T	T	G	T	G	C	C	G	A	A
Galphimia multicaulis	C	T	C	C	C	A	A	C	C	A	T	T	T	A	T	G	C	G	T	T	G	G	A	G	A	G	A	C	C	G	T	T	T	C	T	T	A	T	T	T	T	G	T	G	C	C	G	A	A
HZ	A	G	C	A	C	A	G	G	C	G	G	A	A	A	C	G	G	G	T	G	A	A	A	T	C	A	A	A	G	G	G	C	A	T	T	A	T	T	T	G	A	A	T	G	C	T	A	C	T
MS	A	G	C	A	C	A	G	G	C	G	G	A	A	A	C	G	G	G	T	G	A	A	A	T	C	A	A	A	G	G	G	C	A	T	T	A	T	T	T	G	A	A	T	G	C	T	A	C	T
QC	A	G	C	A	C	A	G	G	C	G	G	A	A	A	C	G	G	G	T	G	A	A	A	T	C	A	A	A	G	G	G	C	A	T	T	A	T	T	T	G	A	A	T	G	C	T	A	C	T
SV	A	G	C	A	C	A	G	G	C	G	G	A	A	A	C	G	G	G	T	G	A	A	A	T	C	A	A	A	G	G	G	C	A	T	T	A	T	T	T	G	A	A	T	G	C	T	A	C	T
GM	A	G	C	A	C	A	G	G	C	G	G	A	A	A	C	G	G	G	T	G	A	A	A	T	C	A	A	A	G	G	G	C	A	T	T	A	T	T	T	G	A	A	T	G	C	T	A	C	T
MC	A	G	C	A	C	A	G	G	C	G	G	A	A	A	C	G	G	G	T	G	A	A	A	T	C	A	A	A	G	G	G	C	A	T	T	A	T	T	T	G	A	A	T	G	C	T	A	C	T
MM	A	G	C	A	C	A	G	G	C	G	G	A	A	A	C	G	G	G	T	G	A	A	A	T	C	A	A	A	G	G	G	C	A	T	T	A	T	T	T	G	A	A	T	G	C	T	A	C	T
QJ	A	G	C	A	C	A	G	G	C	G	G	A	A	A	C	G	G	G	T	G	A	A	A	T	C	A	A	A	G	G	G	C	A	T	T	A	T	T	T	G	A	A	T	G	C	T	A	C	T
Galphimia glauca	A	G	C	A	C	A	G	G	C	G	G	A	A	A	C	G	G	G	T	G	A	A	A	T	C	A	A	A	G	G	G	C	A	T	T	A	T	T	T	G	A	A	T	G	C	T	A	C	T
Galphimia speciosa	A	G	C	A	C	A	G	G	C	G	G	A	A	A	C	G	G	G	T	G	A	A	A	T	C	A	A	A	G	G	G	C	A	T	T	A	T	T	T	G	A	A	T	G	C	T	A	C	T
Galphimia australis	A	T	C	A	C	A	G	G	C	G	G	A	A	A	C	G	G	G	T	G	A	A	A	T	C	A	A	A	G	G	G	C	A	T	T	A	T	T	T	G	A	A	T	G	C	T	A	C	T
Galphimia brasiliensis	A	T	C	A	C	A	G	G	C	G	G	A	A	A	C	G	G	G	T	G	A	A	A	T	C	A	A	A	G	G	G	C	A	T	T	A	T	T	T	G	A	A	T	G	C	T	A	C	T
Galphimia gracilis	A	G	C	A	C	A	G	G	C	G	G	A	A	A	C	G	G	G	T	G	A	A	A	T	C	A	A	A	G	G	G	C	A	T	T	A	T	T	T	G	A	A	T	G	C	T	A	C	T
Galphimia multicaulis	A	G	C	A	C	A	G	G	C	G	G	A	A	A	C	G	G	G	T	G	A	A	A	T	C	A	A	A	G	G	G	C	A	T	T	A	T	T	T	G	A	A	T	G	C	T	A	C	T
HZ	C	G	A	A	G	A	A	A	T	G	A	T	G	A	A	A	A	G	G	G	C	T	G	T	A	T	T	T	G	C	C	A	G	A	G	A	A	T	T	G	G	G	A	G	T	T	C	C	T
MS	C	G	A	A	G	A	A	A	T	G	A	T	G	A	A	A	A	G	G	G	C	T	G	T	A	T	T	T	G	C	C	A	G	A	G	A	A	T	T	G	G	G	A	G	T	T	C	C	T
QC	C	G	A	A	G	A	A	A	T	G	A	T	G	A	A	A	A	G	G	G	C	T	G	T	A	T	T	T	G	C	C	A	G	A	G	A	A	T	T	G	G	G	A	G	T	T	C	C	T
SV	C	G	A	A	G	A	A	A	T	G	A	T	C	A	A	A	A	G	G	G	C	T	G	T	A	T	T	T	G	C	C	A	G	A	G	A	A	T	T	G	G	G	A	G	C	C	C	C	T
GM	C	G	A	A	G	A	A	A	T	G	A	T	G	A	A	A	A	G	G	G	C	T	G	T	A	T	T	T	G	C	C	A	G	A	G	A	A	T	T	G	G	G	A	G	T	T	C	C	T
MC	C	G	A	A	G	A	A	A	T	G	A	T	G	A	A	A	A	G	G	G	C	T	G	T	A	T	T	T	G	C	C	A	G	A	G	A	A	T	T	G	G	G	A	G	T	T	C	C	T
MM	C	G	A	A	G	A	A	A	T	G	A	T	G	A	A	A	A	G	G	G	C	T	G	T	A	T	T	T	G	C	C	A	G	A	G	A	A	T	T	G	G	G	A	G	T	T	C	C	T
QJ	C	G	A	A	G	A	A	A	T	G	A	T	G	A	A	A	A	G	G	G	C	T	G	T	A	T	T	T	G	C	C	A	G	A	G	A	A	T	T	G	G	G	A	G	T	T	C	C	T
Galphimia glauca	C	G	A	A	G	A	A	A	T	G	A	T	C	A	A	A	A	G	G	G	C	T	G	T	A	T	T	T	G	C	C	A	G	A	G	A	A	T	T	G	G	G	A	G	C	C	C	C	T
Galphimia speciosa	C	G	A	A	G	A	A	A	T	G	A	T	G	A	A	A	A	G	G	G	C	T	G	T	A	T	T	T	G	C	C	A	G	A	G	A	A	T	T	G	G	G	A	G	T	T	C	C	T
Galphimia australis	C	G	A	A	G	A	A	A	T	G	A	T	C	A	A	A	A	G	G	G	C	T	G	T	A	T	T	T	G	C	C	A	G	A	G	A	A	T	T	G	G	G	A	G	T	T	C	C	T
Galphimia brasiliensis	C	G	A	A	G	A	A	A	T	G	A	T	C	A	A	A	A	G	G	G	C	T	G	T	A	T	T	T	G	C	C	A	G	A	G	A	A	T	T	G	G	G	A	G	T	T	C	C	T
Galphimia gracilis	C	G	A	A	G	A	A	A	T	G	A	T	C	A	A	A	A	G	G	G	C	T	G	T	A	T	T	T	G	C	C	A	G	A	G	A	A	T	T	G	G	G	A	G	C	C	C	C	T
Galphimia multicaulis	C	G	A	A	G	A	A	A	T	G	A	T	G	A	A	A	A	G	G	G	C	T	G	T	A	T	T	T	G	C	C	A	G	A	G	A	A	T	T	G	G	G	A	G	T	T	C	C	T
HZ	T	G	A	C	T	A	C	T	T	A	A	C	A	G	G	G	G	G	A	T	T	C	A	C	C	G	C	A	A	A	T	A	C	T	A	G	C	T	T	G	G	C	T	C	A	T	T	A	T
MS	T	G	A	C	T	A	C	T	T	A	A	C	A	G	G	G	G	G	A	T	T	C	A	C	C	G	C	A	A	A	T	A	C	T	A	G	C	T	T	G	G	C	T	C	A	T	T	A	T
QC	T	G	A	C	T	A	C	T	T	A	A	C	A	G	G	G	G	G	A	T	T	C	A	C	C	G	C	A	A	A	T	A	C	T	A	G	C	T	T	G	G	C	T	C	A	T	T	A	T
SV	T	G	A	C	T	A	C	T	T	A	A	C	A	G	G	G	G	G	A	T	T	C	A	C	C	G	C	A	A	A	T	A	C	T	A	G	C	T	T	G	G	C	T	C	A	T	T	A	T
GM	T	G	A	C	T	A	C	T	T	A	A	C	A	G	G	G	G	G	A	T	T	C	A	C	C	G	C	A	A	A	T	A	C	T	A	G	C	T	T	G	G	C	T	C	A	T	T	A	T
MC	T	G	A	C	T	A	C	T	T	A	A	C	A	G	G	G	G	G	A	T	T	C	A	C	C	G	C	A	A	A	T	A	C	T	A	G	C	T	T	G	G	C	T	C	A	T	T	A	T
MM	T	G	A	C	T	A	C	T	T	A	A	C	A	G	G	G	G	G	A	T	T	C	A	C	C	G	C	A	A	A	T	A	C	T	A	G	C	T	T	G	G	C	T	C	A	T	T	A	T
QJ	T	G	A	C	T	A	C	T	T	A	A	C	A	G	G	G	G	G	A	T	T	C	A	C	C	G	C	A	A	A	T	A	C	T	A	G	C	T	T	G	G	C	T	C	A	T	T	A	T
Galphimia glauca	T	G	A	C	T	A	C	T	T	A	A	C	A	G	G	G	G	G	A	T	T	C	A	C	C	G	C	A	A	A	T	A	C	T	A	G	C	T	T	G	G	C	T	C	A	T	T	A	T
Galphimia speciosa	T	G	A	C	T	A	C	T	T	A	A	C	A	G	G	G	G	G	A	T	T	C	A	C	C	G	C	A	A	A	T	A	C	T	A	G	C	T	T	G	G	C	T	C	A	T	T	A	T
Galphimia australis	T	G	A	C	T	A	C	T	T	A	A	C	A	G	G	G	G	G	A	T	T	C	A	C	C	G	C	A	A	A	T	A	C	T	A	G	C	T	T	G	G	C	T	C	A	T	T	A	T
Galphimia brasiliensis	T	G	A	C	T	A	C	T	T	A	A	C	A	G	G	G	G	G	A	T	T	C	A	C	C	G	C	A	A	A	T	A	C	T	A	G	C	T	T	G	G	C	T	C	A	T	T	A	T
Galphimia gracilis	T	G	A	C	T	A	C	T	T	A	A	C	A	G	G	G	G	G	A	T	T	C	A	C	C	G	C	A	A	A	T	A	C	T	A	G	C	T	T	G	G	C	T	C	A	T	T	A	T
Galphimia multicaulis	T	G	A	C	T	A	C	T	T	A	A	C	A	G	G	G	G	G	A	T	T	C	A	C	C	G	C	A	A	A	T	A	C	T	A	G	C	T	T	G	G	C	T	C	A	T	T	A	T
HZ	C	G	G	T	T	T	A	C	T	T	C	T	G	C	A	C	A	T	C	C	A	T	C	G	C	G	C	A	A	T	G	C	A	T	G	C	A	G	T	T	A	T	T	G	A	T	A	G	A
MS	C	G	G	T	T	T	A	C	T	T	C	T	G	C	A	C	A	T	C	C	A	T	C	G	C	G	C	A	A	T	G	C	A	T	G	C	A	G	T	T	A	T	T	G	A	T	A	G	A
QC	C	G	G	T	T	T	A	C	T	T	C	T	G	C	A	C	A	T	C	C	A	T	C	G	C	G	C	A	A	T	G	C	A	T	G	C	A	G	T	T	A	T	T	G	A	T	A	G	A
SV	C	G	G	T	T	T	A	C	T	T	C	T	G	C	A	C	A	T	C	C	A	T	C	G	C	G	C	A	A	T	G	C	A	T	G	C	A	G	T	T	A	T	T	G	A	T	A	G	A
GM	C	G	G	T	T	T	A	C	T	T	C	T	G	C	A	C	A	T	C	C	A	T	C	G	C	G	C	A	A	T	G	C	A	T	G	C	A	G	T	T	A	T	T	G	A	T	A	G	A
MC	C	G	G	T	T	T	A	C	T	T	C	T	G	C	A	C	A	T	C	C	A	T	C	G	C	G	C	A	A	T	G	C	A	T	G	C	A	G	T	T	A	T	T	G	A	T	A	G	A
MM	C	G	G	T	T	T	A	C	T	T	C	T	G	C	A	C	A	T	C	C	A	T	C	G	C	G	C	A	A	T	G	C	A	T	G	C	A	G	T	T	A	T	T	G	A	T	A	G	A
QJ	C	G	G	T	T	T	A	C	T	T	C	T	G	C	A	C	A	T	C	C	A	T	C	G	C	G	C	A	A	T	G	C	A	T	G	C	A	G	T	T	A	T	T	G	A	T	A	G	A
Galphimia glauca	C	G	G	T	T	T	A	C	T	T	C	T	G	C	A	C	A	T	C	C	A	T	C	G	C	G	C	A	A	T	G	C	A	T	G	C	A	G	T	T	A	T	T	G	A	T	A	G	A
Galphimia speciosa	C	G	G	T	T	T	A	C	T	T	C	T	G	C	A	C	A	T	C	C	A	T	C	G	C	G	C	A	A	T	G	C	A	T	G	C	A	G	T	T	A	T	T	G	A	T	A	G	A
Galphimia australis	C	G	G	T	T	T	A	C	T	T	C	T	G	C	A	C	A	T	C	C	A	T	C	G	C	G	C	A	A	T	G	C	A	T	G	C	A	G	T	T	A	T	T	G	A	T	A	G	A
Galphimia brasiliensis	C	G	G	T	T	T	A	C	T	T	C	T	G	C	A	C	A	T	C	C	A	T	C	G	C	G	C	A	A	T	G	C	A	T	G	C	A	G	T	T	A	T	T	G	A	T	A	G	A
Galphimia gracilis	C	G	G	T	T	T	A	C	T	T	C	T	G	C	A	C	A	T	C	C	A	T	C	G	C	G	C	A	A	T	G	C	A	T	G	C	A	G	T	T	A	T	T	G	A	T	A	G	A
Galphimia multicaulis	C	G	G	T	T	T	A	C	T	T	C	T	G	C	A	C	A	T	C	C	A	T	C	G	C	G	C	A	A	T	G	C	A	T	G	C	A	G	T	T	A	T	T	G	A	T	A	G	A
HZ	T	G	G	T	A	T	G	C	A	C	T	T	T	C	G	T	G	T	A	C	T	A	G	C	T	A	A	A	G	C	G	T	T	A	C	G	G	A	T	G	T	C	T	G	G	T	G	G	A
MS	T	G	G	T	A	T	G	C	A	C	T	T	T	C	G	T	G	T	A	C	T	A	G	C	T	A	A	A	G	C	G	T	T	A	C	G	C	A	T	G	T	C	T	G	G	T	G	G	A
QC	T	G	G	T	A	T	G	C	A	C	T	T	T	C	G	T	G	T	A	C	T	A	G	C	T	A	A	A	G	C	G	T	T	A	C	G	C	A	T	G	T	C	T	G	G	T	G	G	A
SV	T	G	G	T	A	T	G	C	A	C	T	T	T	C	G	T	G	T	A	C	T	A	G	C	T	A	A	A	G	C	C	T	T	A	C	G	C	A	T	G	T	C	T	G	G	T	G	G	A
GM	T	G	G	T	A	T	G	C	A	C	T	T	T	C	G	T	G	T	A	C	T	A	G	C	T	A	A	A	G	C	G	T	T	A	C	G	C	A	T	G	T	C	T	G	G	T	G	G	A
MC	T	G	G	T	A	T	G	C	A	C	T	T	T	C	G	T	G	T	A	C	T	A	G	C	T	A	A	A	G	C	G	T	T	A	C	G	C	A	T	G	T	C	T	G	G	T	G	G	A
MM	T	G	G	T	A	T	G	C	A	C	T	T	T	C	G	T	G	T	A	C	T	A	G	C	T	A	A	A	G	C	G	T	T	A	C	G	C	A	T	G	T	C	T	G	G	T	G	G	A
QJ	T	G	G	T	A	T	G	C	A	C	T	T	T	C	G	T	G	T	A	C	T	A	G	C	T	A	A	A	G	C	G	T	T	A	C	G	C	A	T	G	T	C	T	G	G	T	G	G	A
Galphimia glauca	T	G	G	T	A	T	G	C	A	C	T	T	T	C	G	T	G	T	A	C	T	A	G	C	T	A	A	A	G	C	C	T	T	A	C	G	C	A	T	G	T	C	T	G	G	T	G	G	A
Galphimia speciosa	T	G	G	T	A	T	G	C	A	C	T	T	T	C	G	T	G	T	A	C	T	A	G	C	T	A	A	A	G	C	G	T	T	A	C	G	C	A	T	G	T	C	T	G	G	T	G	G	A
Galphimia australis	T	G	G	T	A	T	G	C	A	T	T	T	T	C	G	T	G	T	A	C	T	A	G	C	T	A	A	A	G	C	C	T	T	A	C	G	C	A	T	G	T	C	T	G	G	T	G	G	A
Galphimia brasiliensis	T	G	G	T	A	T	G	C	A	T	T	T	T	C	G	T	G	T	A	C	T	A	G	C	T	A	A	A	G	C	C	T	T	A	C	G	C	A	T	G	T	C	T	G	G	T	G	G	A
Galphimia gracilis	T	G	G	T	A	T	G	C	A	C	T	T	T	C	G	T	G	T	A	C	T	A	G	C	T	A	A	A	G	C	C	T	T	A	C	G	T	C	T	G	T	C	T	G	G	T	G	G	A
Galphimia multicaulis	T	G	G	T	A	T	G	C	A	C	T	T	T	C	G	T	G	T	A	C	T	A	G	C	T	A	A	A	G	C	G	T	T	A	C	G	C	A	T	G	T	C	T	G	G	T	G	G	A
																																							1	1	1	1	1	1	1	1	1	1	1
HZ	C	G	C	G	G	G	T	A	C	T	G	T	C	G	T	A	-	-	-	-	-	-	-	-	-	-	-	-	-	-	-	-	-	-	-	-	-	-	-	-	-	-	-	-	-	-	-	-	-
MS	C	G	C	G	G	G	T	A	C	T	G	T	C	G	T	A	-	-	-	-	-	-	-	-	-	-	-	-	-	-	-	-	-	-	-	-	-	-	-	-	-	-	-	-	-	-	-	-	-
QC	C	G	C	G	G	G	T	A	C	T	G	T	C	G	T	A	-	-	-	-	-	-	-	-	-	-	-	-	-	-	-	-	-	-	-	-	-	-	-	-	-	-	-	-	-	-	-	-	-
SV	C	G	C	G	G	G	T	A	C	T	G	T	A	G	T	A	-	-	-	-	-	-	-	-	-	-	-	-	-	-	-	-	-	-	-	-	-	-	-	-	-	-	-	-	-	-	-	-	-
GM	C	G	C	G	G	G	T	A	C	T	G	T	C	G	T	A	-	-	-	-	-	-	-	-	-	-	-	-	-	-	-	-	-	-	-	-	-	-	-	-	-	-	-	-	-	-	-	-	-
MC	C	G	C	G	G	G	T	A	C	T	G	T	C	G	T	A	-	-	-	-	-	-	-	-	-	-	-	-	-	-	-	-	-	-	-	-	-	-	-	-	-	-	-	-	-	-	-	-	-
MM	C	G	C	G	G	G	T	A	C	T	G	T	C	G	T	A	-	-	-	-	-	-	-	-	-	-	-	-	-	-	-	-	-	-	-	-	-	-	-	-	-	-	-	-	-	-	-	-	-
QJ	C	G	C	G	G	G	T	A	C	T	G	T	C	G	T	A	-	-	-	-	-	-	-	-	-	-	-	-	-	-	-	-	-	-	-	-	-	-	-	-	-	-	-	-	-	-	-	-	-
Galphimia glauca	C	G	C	G	G	G	T	A	C	T	G	T	A	G	T	A	G	G	G	A	A	A	C	T	T	G	A	A	G	G	C	G	A	A	A	G	A	G	A	G	A	T	C	A	C	T	T	T	A
Galphimia speciosa	C	G	C	G	G	G	T	A	C	T	G	T	C	G	T	A	G	G	G	A	A	A	C	T	T	G	A	A	G	G	C	G	A	A	A	G	A	G	A	G	A	T	C	A	C	T	T	T	A
Galphimia australis	C	G	C	G	G	G	T	A	C	T	G	T	A	G	T	A	G	G	G	A	A	A	C	T	T	G	A	A	G	G	C	G	A	A	A	G	A	G	A	G	A	T	C	A	C	T	T	T	A
Galphimia brasiliensis	C	G	C	G	G	G	T	A	C	T	G	T	A	G	T	A	G	G	G	A	A	A	C	T	G	G	A	A	G	G	C	G	A	A	A	G	A	G	A	G	A	T	C	A	C	T	T	T	A
Galphimia gracilis	C	G	C	G	G	G	T	A	C	T	G	T	A	G	T	A	G	G	G	A	A	A	C	T	T	G	A	A	G	G	C	G	A	A	A	G	A	G	A	G	A	T	C	A	C	T	T	T	A
Galphimia multicaulis	C	G	C	G	G	G	T	A	C	T	G	T	C	G	T	A	G	G	G	A	A	A	C	T	T	G	A	A	G	G	C	G	A	A	A	G	A	G	A	G	A	T	C	A	C	T	T	T	A
HZ	-	-	-	-	-	-	-	-	-	-	-	-	-	-	-	-	-	-	-	-	-	-	-	-	-	-	-	-	-	-	-	-	-	-	-	-	-	-	-	-	-	-	-	-	-	-	-	-	-
MS	-	-	-	-	-	-	-	-	-	-	-	-	-	-	-	-	-	-	-	-	-	-	-	-	-	-	-	-	-	-	-	-	-	-	-	-	-	-	-	-	-	-	-	-	-	-	-	-	-
QC	-	-	-	-	-	-	-	-	-	-	-	-	-	-	-	-	-	-	-	-	-	-	-	-	-	-	-	-	-	-	-	-	-	-	-	-	-	-	-	-	-	-	-	-	-	-	-	-	-
SV	-	-	-	-	-	-	-	-	-	-	-	-	-	-	-	-	-	-	-	-	-	-	-	-	-	-	-	-	-	-	-	-	-	-	-	-	-	-	-	-	-	-	-	-	-	-	-	-	-
GM	-	-	-	-	-	-	-	-	-	-	-	-	-	-	-	-	-	-	-	-	-	-	-	-	-	-	-	-	-	-	-	-	-	-	-	-	-	-	-	-	-	-	-	-	-	-	-	-	-
MC	-	-	-	-	-	-	-	-	-	-	-	-	-	-	-	-	-	-	-	-	-	-	-	-	-	-	-	-	-	-	-	-	-	-	-	-	-	-	-	-	-	-	-	-	-	-	-	-	-
MM	-	-	-	-	-	-	-	-	-	-	-	-	-	-	-	-	-	-	-	-	-	-	-	-	-	-	-	-	-	-	-	-	-	-	-	-	-	-	-	-	-	-	-	-	-	-	-	-	-
QJ	-	-	-	-	-	-	-	-	-	-	-	-	-	-	-	-	-	-	-	-	-	-	-	-	-	-	-	-	-	-	-	-	-	-	-	-	-	-	-	-	-	-	-	-	-	-	-	-	-
Galphimia glauca	T	T	T	A	C	T	G	C	G	T	G	A	T	G	A	T	T	T	T	A	T	T	G	A	A	A	A	A	G	A	T	A	G	A	A	G	C	C	G	C	G	G	G	A	T	T	T	A	T
Galphimia speciosa	T	T	T	A	C	T	G	C	G	T	G	A	T	G	A	T	T	T	T	A	T	T	G	A	A	A	A	A	G	A	T	A	G	A	A	G	C	C	G	C	G	G	G	A	T	T	T	A	T
Galphimia australis	T	T	T	A	C	T	G	C	G	T	G	A	T	G	A	T	T	T	T	G	T	T	G	A	A	A	A	A	G	A	T	A	G	A	A	G	C	C	G	C	G	G	G	A	T	T	T	A	T
Galphimia brasiliensis	T	T	T	A	C	T	G	C	G	T	G	A	T	G	A	T	T	T	T	G	T	T	G	A	A	A	A	A	G	A	T	A	G	A	A	G	C	C	G	C	G	G	G	A	T	T	T	A	T
Galphimia gracilis	T	T	T	A	C	T	G	C	G	T	G	A	T	G	A	T	T	T	T	A	T	T	G	A	A	A	A	A	G	A	T	A	G	A	A	G	C	C	G	C	G	G	G	A	T	T	T	A	T
Galphimia multicaulis	T	T	T	A	C	T	G	C	G	T	G	A	T	G	A	T	T	T	T	A	T	T	G	A	A	A	A	A	G	A	T	A	G	A	A	G	C	C	G	C	G	G	G	A	T	T	T	A	T
HZ	-	-	-	-	-	-	-	-	-	-	-	-	-	-	-	-	-	-	-	-	-	-	-	-	-	-	-	-	-	-	-	-	-	-	-	-	-	-	-	-	-	-	-	-	-	-	-	-	-
MS	-	-	-	-	-	-	-	-	-	-	-	-	-	-	-	-	-	-	-	-	-	-	-	-	-	-	-	-	-	-	-	-	-	-	-	-	-	-	-	-	-	-	-	-	-	-	-	-	-
QC	-	-	-	-	-	-	-	-	-	-	-	-	-	-	-	-	-	-	-	-	-	-	-	-	-	-	-	-	-	-	-	-	-	-	-	-	-	-	-	-	-	-	-	-	-	-	-	-	-
SV	-	-	-	-	-	-	-	-	-	-	-	-	-	-	-	-	-	-	-	-	-	-	-	-	-	-	-	-	-	-	-	-	-	-	-	-	-	-	-	-	-	-	-	-	-	-	-	-	-
GM	-	-	-	-	-	-	-	-	-	-	-	-	-	-	-	-	-	-	-	-	-	-	-	-	-	-	-	-	-	-	-	-	-	-	-	-	-	-	-	-	-	-	-	-	-	-	-	-	-
MC	-	-	-	-	-	-	-	-	-	-	-	-	-	-	-	-	-	-	-	-	-	-	-	-	-	-	-	-	-	-	-	-	-	-	-	-	-	-	-	-	-	-	-	-	-	-	-	-	-
MM	-	-	-	-	-	-	-	-	-	-	-	-	-	-	-	-	-	-	-	-	-	-	-	-	-	-	-	-	-	-	-	-	-	-	-	-	-	-	-	-	-	-	-	-	-	-	-	-	-
QJ	-	-	-	-	-	-	-	-	-	-	-	-	-	-	-	-	-	-	-	-	-	-	-	-	-	-	-	-	-	-	-	-	-	-	-	-	-	-	-	-	-	-	-	-	-	-	-	-	-
Galphimia glauca	T	T	G	G	G	T	C	T	C	C	C	T	A	C	C	A	G	G	T	G	T	T	A	T	A	C	C	C	G	T	A	G	C	T	T	C	A	G	G	A	G	G	T	A	T	T	C	A	C
Galphimia speciosa	T	T	G	G	G	T	C	T	C	C	C	T	A	C	C	A	G	G	T	G	T	T	C	T	A	C	C	C	G	T	A	G	C	T	T	C	A	G	G	A	G	G	T	A	T	T	C	A	C
Galphimia australis	T	T	G	G	G	T	C	T	C	C	C	T	A	C	C	A	G	G	T	G	T	T	C	T	A	C	C	C	G	T	A	G	C	T	T	C	A	G	G	A	G	G	T	A	T	T	C	A	C
Galphimia brasiliensis	T	T	G	G	G	T	C	T	C	C	C	T	A	C	C	A	G	G	T	G	T	T	C	T	A	C	C	C	G	T	A	G	C	T	T	C	A	G	G	A	G	G	T	A	T	T	C	A	C
Galphimia gracilis	T	T	G	G	G	T	C	T	C	C	C	T	A	C	C	A	G	G	T	G	T	T	A	T	A	C	C	C	G	T	A	G	C	T	T	C	A	G	G	A	G	G	T	A	T	T	C	A	C
Galphimia multicaulis	T	T	G	G	G	T	C	T	C	C	C	T	A	C	C	A	G	G	T	G	T	T	C	T	A	C	C	C	G	T	A	G	C	T	T	C	A	G	G	A	G	G	T	A	T	T	C	A	C
HZ	-	-	-	-	-	-	-	-	-	-	-	-	-	-	-	-	-	-	-	-	-	-	-	-	-	-	-	-	-	-	-	-	-	-	-	-	-	-	-	-	-	-	-	-	-	-	-	-	-
MS	-	-	-	-	-	-	-	-	-	-	-	-	-	-	-	-	-	-	-	-	-	-	-	-	-	-	-	-	-	-	-	-	-	-	-	-	-	-	-	-	-	-	-	-	-	-	-	-	-
QC	-	-	-	-	-	-	-	-	-	-	-	-	-	-	-	-	-	-	-	-	-	-	-	-	-	-	-	-	-	-	-	-	-	-	-	-	-	-	-	-	-	-	-	-	-	-	-	-	-
SV	-	-	-	-	-	-	-	-	-	-	-	-	-	-	-	-	-	-	-	-	-	-	-	-	-	-	-	-	-	-	-	-	-	-	-	-	-	-	-	-	-	-	-	-	-	-	-	-	-
GM	-	-	-	-	-	-	-	-	-	-	-	-	-	-	-	-	-	-	-	-	-	-	-	-	-	-	-	-	-	-	-	-	-	-	-	-	-	-	-	-	-	-	-	-	-	-	-	-	-
MC	-	-	-	-	-	-	-	-	-	-	-	-	-	-	-	-	-	-	-	-	-	-	-	-	-	-	-	-	-	-	-	-	-	-	-	-	-	-	-	-	-	-	-	-	-	-	-	-	-
MM	-	-	-	-	-	-	-	-	-	-	-	-	-	-	-	-	-	-	-	-	-	-	-	-	-	-	-	-	-	-	-	-	-	-	-	-	-	-	-	-	-	-	-	-	-	-	-	-	-
QJ	-	-	-	-	-	-	-	-	-	-	-	-	-	-	-	-	-	-	-	-	-	-	-	-	-	-	-	-	-	-	-	-	-	-	-	-	-	-	-	-	-	-	-	-	-	-	-	-	-
Galphimia glauca	G	C	C	T	G	C	T	C	T	G	A	C	C	G	A	G	A	T	C	T	T	T	G	G	A	G	A	T	G	A	T	T	C	C	G	T	A	C	T	A	C	A	A	T	T	C	G	G	C
Galphimia speciosa	G	C	C	T	G	C	T	C	T	G	A	C	C	G	A	G	A	T	C	T	T	T	G	G	A	G	A	T	G	A	T	T	C	C	G	T	A	C	T	A	C	A	A	T	T	T	G	G	T
Galphimia australis	G	C	C	T	G	C	T	C	T	G	A	C	C	G	A	G	A	T	C	T	T	T	G	G	A	G	A	T	G	A	T	T	C	C	G	T	A	C	T	A	C	A	A	T	T	C	G	G	C
Galphimia brasiliensis	G	C	C	T	G	C	T	C	T	G	A	C	C	G	A	G	A	T	C	T	T	T	G	G	A	G	A	T	G	A	T	T	C	C	G	T	A	C	T	A	C	A	A	T	T	C	G	G	C
Galphimia gracilis	G	C	C	T	G	C	T	C	T	G	A	C	C	G	A	G	A	T	C	T	T	T	G	G	A	G	A	T	G	A	T	T	C	C	G	T	A	C	T	A	C	A	A	T	T	C	G	G	C
Galphimia multicaulis	G	C	C	T	G	C	T	C	T	G	A	C	C	G	A	G	A	T	C	T	T	T	G	G	A	G	A	T	G	A	T	T	C	C	G	T	A	C	T	A	C	A	A	T	T	T	G	G	T
HZ	-	-	-	-	-	-	-	-	-	-	-	-	-	-	-	-	-	-	-	-	-	-	-	-	-	-	-	-	-	-	-	-	-	-	-	-	-	-	-	-	-	-	-	-	-	-	-	-	-
MS	-	-	-	-	-	-	-	-	-	-	-	-	-	-	-	-	-	-	-	-	-	-	-	-	-	-	-	-	-	-	-	-	-	-	-	-	-	-	-	-	-	-	-	-	-	-	-	-	-
QC	-	-	-	-	-	-	-	-	-	-	-	-	-	-	-	-	-	-	-	-	-	-	-	-	-	-	-	-	-	-	-	-	-	-	-	-	-	-	-	-	-	-	-	-	-	-	-	-	-
SV	-	-	-	-	-	-	-	-	-	-	-	-	-	-	-	-	-	-	-	-	-	-	-	-	-	-	-	-	-	-	-	-	-	-	-	-	-	-	-	-	-	-	-	-	-	-	-	-	-
GM	-	-	-	-	-	-	-	-	-	-	-	-	-	-	-	-	-	-	-	-	-	-	-	-	-	-	-	-	-	-	-	-	-	-	-	-	-	-	-	-	-	-	-	-	-	-	-	-	-
MC	-	-	-	-	-	-	-	-	-	-	-	-	-	-	-	-	-	-	-	-	-	-	-	-	-	-	-	-	-	-	-	-	-	-	-	-	-	-	-	-	-	-	-	-	-	-	-	-	-
MM	-	-	-	-	-	-	-	-	-	-	-	-	-	-	-	-	-	-	-	-	-	-	-	-	-	-	-	-	-	-	-	-	-	-	-	-	-	-	-	-	-	-	-	-	-	-	-	-	-
QJ	-	-	-	-	-	-	-	-	-	-	-	-	-	-	-	-	-	-	-	-	-	-	-	-	-	-	-	-	-	-	-	-	-	-	-	-	-	-	-	-	-	-	-	-	-	-	-	-	-
Galphimia glauca	G	G	G	G	C	A	C	C	C	T	T	G	G	G	G	A	A	A	T	G	C	A	C	C	T	G	G	T	G	C	C	G	T	A	G	C	T	A	A	T	C	G	A	G	T	A	G	C	T
Galphimia speciosa	G	G	G	G	C	A	C	C	C	T	T	G	G	G	G	A	A	A	T	G	C	A	C	C	T	G	G	T	G	C	C	G	T	A	G	C	T	A	A	T	C	G	A	G	T	A	G	C	T
Galphimia australis	G	G	G	G	C	A	C	C	C	T	T	G	G	G	G	A	A	A	T	G	C	A	C	C	T	G	G	T	G	C	C	G	T	A	G	C	T	A	A	T	C	G	A	G	T	A	G	C	T
Galphimia brasiliensis	G	G	G	G	C	A	C	C	C	T	T	G	G	G	G	A	A	A	T	G	C	A	C	C	T	G	G	T	G	C	C	G	T	A	G	C	T	A	A	T	C	G	A	G	T	A	G	C	T
Galphimia gracilis	G	G	G	G	C	A	C	C	C	T	T	G	G	G	G	A	A	A	T	G	C	A	C	C	T	G	G	T	G	C	C	G	T	A	G	C	T	A	A	T	C	G	A	G	T	A	G	C	T
Galphimia multicaulis	G	G	G	G	C	A	C	C	C	T	T	G	G	G	G	A	A	A	T	G	C	A	C	C	T	G	G	T	G	C	C	G	T	A	G	C	T	A	A	T	C	G	A	G	T	A	G	C	T
HZ	-	-	-	-	-	-	-	-	-	-	-	-	-	-	-	-	-	-	-	-	-	-	-	-	-	-	-	-	-	-	-	-	-	-	-	-	-	-	-	-	-	-	-	-	-	-	-	-	-
MS	-	-	-	-	-	-	-	-	-	-	-	-	-	-	-	-	-	-	-	-	-	-	-	-	-	-	-	-	-	-	-	-	-	-	-	-	-	-	-	-	-	-	-	-	-	-	-	-	-
QC	-	-	-	-	-	-	-	-	-	-	-	-	-	-	-	-	-	-	-	-	-	-	-	-	-	-	-	-	-	-	-	-	-	-	-	-	-	-	-	-	-	-	-	-	-	-	-	-	-
SV	-	-	-	-	-	-	-	-	-	-	-	-	-	-	-	-	-	-	-	-	-	-	-	-	-	-	-	-	-	-	-	-	-	-	-	-	-	-	-	-	-	-	-	-	-	-	-	-	-
GM	-	-	-	-	-	-	-	-	-	-	-	-	-	-	-	-	-	-	-	-	-	-	-	-	-	-	-	-	-	-	-	-	-	-	-	-	-	-	-	-	-	-	-	-	-	-	-	-	-
MC	-	-	-	-	-	-	-	-	-	-	-	-	-	-	-	-	-	-	-	-	-	-	-	-	-	-	-	-	-	-	-	-	-	-	-	-	-	-	-	-	-	-	-	-	-	-	-	-	-
MM	-	-	-	-	-	-	-	-	-	-	-	-	-	-	-	-	-	-	-	-	-	-	-	-	-	-	-	-	-	-	-	-	-	-	-	-	-	-	-	-	-	-	-	-	-	-	-	-	-
QJ	-	-	-	-	-	-	-	-	-	-	-	-	-	-	-	-	-	-	-	-	-	-	-	-	-	-	-	-	-	-	-	-	-	-	-	-	-	-	-	-	-	-	-	-	-	-	-	-	-
Galphimia glauca	T	G	T	A	C	A	A	G	C	T	C	G	T	A	A	T	G	A	G	G	G	A	C	G	T	G	A	T	C	T	T	G	C	T	C	G	T	G	A	G	G	G	T	A	A	T	G	A	A
Galphimia speciosa	T	G	T	A	C	A	A	G	C	T	C	G	T	A	A	T	G	A	G	G	G	A	C	G	T	G	A	T	C	T	T	G	C	T	C	G	T	G	A	G	G	G	T	A	A	T	G	A	A
Galphimia australis	T	G	T	A	C	A	A	G	C	T	C	G	T	A	A	T	G	A	G	G	G	A	C	G	T	G	A	T	C	T	T	G	C	T	C	G	T	G	A	G	G	G	T	A	A	T	G	A	A
Galphimia brasiliensis	T	G	T	A	C	A	A	G	C	T	C	G	T	A	A	T	G	A	G	G	G	A	C	G	T	G	A	T	C	T	T	G	C	T	C	G	T	G	A	G	G	G	T	A	A	T	G	A	A
Galphimia gracilis	T	G	T	A	C	A	A	G	C	T	C	G	T	A	A	T	G	A	G	G	G	A	C	G	T	G	A	T	C	T	T	G	C	T	C	G	T	G	A	G	G	G	T	A	A	T	G	A	A
Galphimia multicaulis	T	G	T	A	C	A	A	G	C	T	C	G	T	A	A	T	G	A	G	G	G	A	C	G	T	G	A	T	C	T	T	G	C	T	C	G	T	G	A	G	G	G	T	A	A	T	G	A	A
HZ	-	-	-	-	-	-	-	-	-	-	-	-	-	-	-	-	-	-	-	-	-	-	-	-	-	-	-	-	-	-	-	-	-	-	-	-	-	-	-	-	-	-	-	-	-	-	-	-	-
MS	-	-	-	-	-	-	-	-	-	-	-	-	-	-	-	-	-	-	-	-	-	-	-	-	-	-	-	-	-	-	-	-	-	-	-	-	-	-	-	-	-	-	-	-	-	-	-	-	-
QC	-	-	-	-	-	-	-	-	-	-	-	-	-	-	-	-	-	-	-	-	-	-	-	-	-	-	-	-	-	-	-	-	-	-	-	-	-	-	-	-	-	-	-	-	-	-	-	-	-
SV	-	-	-	-	-	-	-	-	-	-	-	-	-	-	-	-	-	-	-	-	-	-	-	-	-	-	-	-	-	-	-	-	-	-	-	-	-	-	-	-	-	-	-	-	-	-	-	-	-
GM	-	-	-	-	-	-	-	-	-	-	-	-	-	-	-	-	-	-	-	-	-	-	-	-	-	-	-	-	-	-	-	-	-	-	-	-	-	-	-	-	-	-	-	-	-	-	-	-	-
MC	-	-	-	-	-	-	-	-	-	-	-	-	-	-	-	-	-	-	-	-	-	-	-	-	-	-	-	-	-	-	-	-	-	-	-	-	-	-	-	-	-	-	-	-	-	-	-	-	-
MM	-	-	-	-	-	-	-	-	-	-	-	-	-	-	-	-	-	-	-	-	-	-	-	-	-	-	-	-	-	-	-	-	-	-	-	-	-	-	-	-	-	-	-	-	-	-	-	-	-
QJ	-	-	-	-	-	-	-	-	-	-	-	-	-	-	-	-	-	-	-	-	-	-	-	-	-	-	-	-	-	-	-	-	-	-	-	-	-	-	-	-	-	-	-	-	-	-	-	-	-
Galphimia glauca	G	G	C	T	A	G	C	A	A	A	T	-	-	-	-	-	-	-	-	-	-	-	-	-	-	-	-	-	-	-	-	-	-	-	-	-	-	-	-	-	-	-	-	-	-	-	-	-	-
Galphimia speciosa	G	G	C	T	A	G	C	A	A	A	T	G	G	A	G	T	C	C	T	G	A	A	T	T	A	G	C	T	G	C	T	G	C	T	T	G	T	G	A	A	G	T	G	T	G	G	A	A	G
Galphimia australis	G	G	C	T	A	G	C	A	A	A	T	G	G	A	G	T	C	C	T	G	A	A	T	T	A	G	C	T	G	C	T	G	C	T	T	G	T	G	A	A	G	T	G	T	G	G	A	A	G
Galphimia brasiliensis	G	G	C	T	A	G	C	A	A	A	T	G	G	A	G	T	C	C	T	G	A	A	T	T	A	G	C	T	G	C	T	G	C	T	T	G	T	G	A	A	G	T	G	T	G	G	A	A	G
Galphimia gracilis	G	G	C	T	A	G	C	A	A	A	T	G	G	A	G	T	C	C	T	G	A	A	T	T	A	G	C	T	G	C	T	G	C	T	T	G	T	G	A	A	G	T	G	T	G	G	A	A	G
Galphimia multicaulis	G	G	C	T	A	G	C	A	A	A	T	G	G	A	G	T	C	C	T	G	A	A	T	T	A	G	C	T	G	C	T	G	C	T	T	G	T	G	A	A	G	T	G	T	G	G	A	A	G
HZ	-	-	-	-	-	-	-	-	-	-	-	-	-	-	-	-	-	-	-	-	-	-	-	-	-	-	-	-
MS	-	-	-	-	-	-	-	-	-	-	-	-	-	-	-	-	-	-	-	-	-	-	-	-	-	-	-	-
QC	-	-	-	-	-	-	-	-	-	-	-	-	-	-	-	-	-	-	-	-	-	-	-	-	-	-	-	-
SV	-	-	-	-	-	-	-	-	-	-	-	-	-	-	-	-	-	-	-	-	-	-	-	-	-	-	-	-
GM	-	-	-	-	-	-	-	-	-	-	-	-	-	-	-	-	-	-	-	-	-	-	-	-	-	-	-	-
MC	-	-	-	-	-	-	-	-	-	-	-	-	-	-	-	-	-	-	-	-	-	-	-	-	-	-	-	-
MM	-	-	-	-	-	-	-	-	-	-	-	-	-	-	-	-	-	-	-	-	-	-	-	-	-	-	-	-
QJ	-	-	-	-	-	-	-	-	-	-	-	-	-	-	-	-	-	-	-	-	-	-	-	-	-	-	-	-
Galphimia glauca	-	-	-	-	-	-	-	-	-	-	-	-	-	-	-	-	-	-	-	-	-	-	-	-	-	-	-	-
Galphimia speciosa	-	-	-	-	-	-	-	-	-	-	-	-	-	-	-	-	-	-	-	-	-	-	-	-	-	-	-	-
Galphimia australis	T	G	A	A	T	T	C	C	C	A	G	C	A	A	T	G	G	A	T	A	C	T	T	T	G	-	-	-
Galphimia brasiliensis	-	-	-	-	-	-	-	-	-	-	-	-	-	-	-	-	-	-	-	-	-	-	-	-	-	-	-	-
Galphimia gracilis	T	G	A	A	T	T	C	C	C	A	G	C	A	A	T	G	G	A	T	A	C	T	T	T	G	T	A	A
Galphimia multicaulis	-	-	-	-	-	-	-	-	-	-	-	-	-	-	-	-	-	-	-	-	-	-	-	-	-	-	-	-
[truncated: 11 more columns]

## Sheet: Info
Title
Format
DataType	Nucleotide
CodeTable	Standard
14
Number Sites	1408
Identical	.
Missing	?
Indel	-
