# Supplementary material for: DNA barcoding and TLC as tools to properly identify natural populations of the Mexican medicinal species Galphimia glauca Cav
Source: PLoS One. 2019 May 28;14(5):e0217313. doi: 10.1371/journal.pone.0217313 (PMC6538163; doi:10.1371/journal.pone.0217313)
Supplement: S3 Spreadsheet — (XLS) [file pone.0217313.s005.xls]

## Sheet: Sequence Data
Domain: Data Coding Codon Start: 1
HZ	T	T	C	T	T	G	A	T	A	A	T	G	G	A	A	T	C	C	G	C	G	G	A	C	A	A	C	C	A	A	T	G	A	G	G	G	A	C	G	G	T	C	A	T	A	A	T	A	A
MM	T	T	C	T	T	G	A	T	A	A	T	G	G	A	A	T	C	C	G	C	G	G	A	C	A	A	C	C	A	A	T	G	A	G	G	G	A	C	G	G	T	C	A	T	A	A	T	A	A
GM	T	T	C	T	T	G	A	T	A	A	T	G	G	A	A	T	C	C	G	C	G	G	A	C	A	A	C	C	A	A	T	G	A	G	G	G	A	C	G	G	T	C	A	T	A	A	T	A	A
QC	T	T	C	T	T	G	A	T	A	A	T	G	G	A	A	T	C	C	G	C	G	G	A	C	A	A	C	C	A	A	T	G	A	G	G	G	A	C	G	G	T	C	A	T	A	A	T	A	A
QJ	T	T	C	T	T	G	A	T	A	A	T	G	G	A	A	T	C	C	G	C	G	G	A	C	A	A	C	C	A	A	T	G	A	G	G	G	A	C	G	G	T	C	A	T	A	A	T	A	A
MS	T	T	C	T	T	G	A	T	A	A	T	G	G	A	A	T	C	C	G	C	G	G	A	C	A	A	C	C	A	A	T	G	A	G	G	G	A	C	G	G	T	C	A	T	A	A	T	A	A
MC	T	T	C	T	T	G	A	T	A	A	T	G	G	A	A	T	C	C	G	C	G	G	A	C	A	A	C	C	A	A	T	G	A	G	G	G	A	C	G	G	T	C	A	T	A	A	T	A	A
SV	T	T	C	T	T	G	A	T	A	A	T	G	G	A	A	T	C	C	G	C	G	G	A	C	A	A	C	C	A	A	T	G	A	G	G	G	A	C	G	G	T	C	A	T	A	A	T	A	A
HZ	C	G	T	T	T	T	C	A	G	A	T	G	T	A	A	T	T	G	A	A	G	G	C	A	A	A	G	A	G	G	G	A	A	G	A	T	T	T	C	G	C	G	A	G	A	C	T	A	T
MM	C	G	T	T	T	T	C	A	G	A	T	G	T	A	A	T	T	G	A	A	G	G	C	A	A	A	G	A	G	G	G	A	A	G	A	T	T	T	C	G	C	G	A	G	A	C	T	A	T
GM	C	G	T	T	T	T	C	A	G	A	T	G	T	A	A	T	T	G	A	A	G	G	C	A	A	A	G	A	G	G	G	A	A	G	A	T	T	T	C	G	C	G	A	G	A	C	T	A	T
QC	C	G	T	T	T	T	C	A	G	A	T	G	T	A	A	T	T	G	A	A	G	G	C	A	A	A	G	A	G	G	G	A	A	G	A	T	T	T	C	G	C	G	A	G	A	C	T	A	T
QJ	C	G	T	T	T	T	C	A	G	A	T	G	T	A	A	T	T	G	A	A	G	G	C	A	A	A	G	A	G	G	G	A	A	G	A	T	T	T	C	G	C	G	A	G	A	C	T	A	T
MS	C	G	T	T	T	T	C	A	G	A	T	G	T	A	A	T	T	G	A	A	G	G	C	A	A	A	G	A	G	G	G	A	A	G	A	T	T	T	C	G	C	G	A	G	A	C	T	A	T
MC	C	G	T	T	T	T	C	A	G	A	T	G	T	A	A	T	T	G	A	A	G	G	C	A	A	A	G	A	G	G	G	A	A	G	A	T	T	T	C	G	C	G	A	G	A	C	T	A	T
SV	C	G	T	T	T	T	C	A	G	A	T	G	T	A	A	T	T	G	A	A	G	G	C	A	A	A	G	A	G	G	G	A	A	G	A	T	T	T	C	G	C	G	A	G	A	C	T	A	T
HZ	G	G	G	T	T	G	A	T	T	A	T	T	C	G	G	G	T	C	G	T	T	C	C	G	T	C	A	T	T	G	T	T	G	T	A	G	G	T	C	C	C	T	C	A	C	T	T	T	C
MM	G	G	G	T	T	G	A	T	T	A	T	T	C	G	G	G	T	C	G	T	T	C	C	G	T	C	A	T	T	G	T	T	G	T	A	G	G	G	C	C	C	T	C	A	C	T	T	T	C
GM	G	G	G	T	T	G	A	T	T	A	T	T	C	G	G	G	T	C	G	T	T	C	C	G	T	C	A	T	T	G	T	T	G	T	A	G	G	T	C	C	C	T	C	A	C	T	T	T	C
QC	G	G	G	T	T	G	A	T	T	A	T	T	C	G	G	G	T	C	G	T	T	C	C	G	T	C	A	T	T	G	T	T	G	T	A	G	G	T	C	C	C	T	C	A	C	T	T	T	C
QJ	G	G	G	T	T	G	A	T	T	A	T	T	C	G	G	G	T	C	G	T	T	C	C	G	T	C	A	T	T	G	T	T	G	T	A	G	G	T	C	C	C	T	C	A	C	T	T	T	C
MS	G	G	G	T	T	G	A	T	T	A	T	T	C	G	G	G	T	C	G	T	T	C	C	G	T	C	A	T	T	G	T	T	G	T	A	G	G	G	C	C	C	T	C	A	C	T	T	T	C
MC	G	G	G	T	T	G	A	T	T	A	T	T	C	G	G	G	T	C	G	T	T	C	C	G	T	C	A	T	T	G	T	T	G	T	A	G	G	G	C	C	C	T	C	A	C	T	T	T	C
SV	G	G	G	T	T	G	A	T	T	A	T	T	C	G	G	G	T	C	G	T	T	C	C	G	T	C	A	T	T	G	T	T	G	T	A	G	G	T	C	C	C	T	C	A	C	T	T	T	C
HZ	G	T	G	G	A	T	T	G	C	C	T	C	G	C	G	A	A	A	T	A	G	C	A	A	T	A	G	A	G	C	T	T	T	T	C	C	A	G	A	C	A	T	T	T	G	T	A	A	T
MM	G	T	G	G	A	T	T	G	C	C	T	C	G	C	G	A	A	A	T	A	G	C	A	A	T	A	G	A	G	C	T	T	T	T	C	C	A	G	A	C	A	T	T	T	G	T	A	A	T
GM	G	T	G	G	A	T	T	G	C	C	T	C	G	C	G	A	A	A	T	A	G	C	A	A	T	A	G	A	G	C	T	T	T	T	C	C	A	G	A	C	A	T	T	T	G	T	A	A	T
QC	G	T	G	G	A	T	T	G	C	C	T	C	G	C	G	A	A	A	T	A	G	C	A	A	T	A	G	A	G	C	T	T	T	T	C	C	A	G	A	C	A	T	T	T	G	T	A	A	T
QJ	G	T	G	G	A	T	T	G	C	C	T	C	G	C	G	A	A	A	T	A	G	C	A	A	T	A	G	A	G	C	T	T	T	T	C	C	A	G	A	C	A	T	T	T	G	T	A	A	T
MS	G	T	G	G	A	T	T	G	C	C	T	C	G	C	G	A	A	A	T	A	G	C	A	A	T	A	G	A	G	C	T	T	T	T	C	C	A	G	A	C	A	T	T	T	G	T	A	A	T
MC	G	T	G	G	A	T	T	G	C	C	T	C	G	C	G	A	A	A	T	A	G	C	A	A	T	A	G	A	G	C	T	T	T	T	C	C	A	G	A	C	A	T	T	T	G	T	A	A	T
SV	G	T	G	G	A	T	T	G	C	C	T	C	G	C	G	A	A	A	T	A	G	C	A	A	T	A	G	A	G	C	T	T	T	T	C	C	A	G	A	C	A	T	T	T	G	T	A	A	T
HZ	T	T	A	G	A	C	A	A	A	A	T	C	T	T	G	C	T	T	C	G	A	A	C	A	T	A	G	G	G	G	T	T	G	C	T	A	A	G	A	G	T	A	A	A	A	T	T	C	G
MM	T	T	A	G	A	C	A	A	A	A	T	C	T	T	G	C	T	T	C	G	A	A	C	A	T	A	G	G	G	G	T	T	G	C	T	A	A	G	A	G	T	A	A	A	A	T	T	C	G
GM	T	T	A	G	A	C	A	A	A	A	T	C	T	T	G	C	T	T	C	G	A	A	C	A	T	A	G	G	G	G	T	T	G	C	T	A	A	G	A	G	T	A	A	A	A	T	T	C	G
QC	T	T	A	G	A	C	A	A	A	A	T	C	T	T	G	C	T	T	C	G	A	A	C	A	T	A	G	G	G	G	T	T	G	C	T	A	A	G	A	G	T	A	A	A	A	T	T	C	G
QJ	T	T	A	G	A	C	A	A	A	A	T	C	T	T	G	C	T	T	C	G	A	A	C	A	T	A	G	G	G	G	T	T	G	C	T	A	A	G	A	G	T	A	A	A	A	T	T	C	G
MS	T	T	A	G	A	C	A	A	A	A	T	C	T	T	G	C	T	T	C	G	A	A	C	A	T	A	G	G	G	G	T	T	G	C	T	A	A	G	A	G	T	A	A	A	A	T	T	C	G
MC	T	T	A	G	A	C	A	A	A	A	T	C	T	T	G	C	T	T	C	G	A	A	C	A	T	A	G	G	G	G	T	T	G	C	T	A	A	G	A	G	T	A	A	A	A	T	T	C	G
SV	T	T	A	G	A	C	A	A	A	A	T	C	T	T	T	C	T	T	C	G	A	A	C	A	T	A	G	G	G	G	T	T	G	C	T	A	A	G	A	G	T	A	A	A	A	T	T	A	G
HZ	C	A	A	T	T	G	T	A	T	G	G	G	A	A	A	T	C	C	T	G	C	A	G	G	A	A	G	T	T	A	T	G	C	A	G	G	G	G	C	A	T	C	C	T	G	T	A	T	T
MM	C	A	A	T	T	G	T	A	T	G	G	G	A	A	A	T	C	C	T	G	C	A	G	G	A	A	G	T	T	A	T	G	C	A	G	G	G	G	C	A	T	C	C	T	G	T	A	T	T
GM	C	A	A	T	T	G	T	A	T	G	G	G	A	A	A	T	C	C	T	G	C	A	G	G	A	A	G	T	T	A	T	G	C	A	G	G	G	G	C	A	T	C	C	T	G	T	A	T	T
QC	C	A	A	T	T	G	T	A	T	G	G	G	A	A	A	T	C	C	T	G	C	A	G	G	A	A	G	T	T	A	T	G	C	A	G	G	G	G	C	A	T	C	C	T	G	T	A	T	T
QJ	C	A	A	T	T	G	T	A	T	G	G	G	A	A	A	T	C	C	T	G	C	A	G	G	A	A	G	T	T	A	T	G	C	A	G	G	G	G	C	A	T	C	C	T	G	T	A	T	T
MS	C	A	A	T	T	G	T	A	T	G	G	G	A	A	A	T	C	C	T	G	C	A	G	G	A	A	G	T	T	A	T	G	C	A	G	G	G	G	C	A	T	C	C	T	G	T	A	T	T
MC	C	A	A	T	T	G	T	A	T	G	G	G	A	A	A	T	C	C	T	G	C	A	G	G	A	A	G	T	T	A	T	G	C	A	G	G	G	G	C	A	T	C	C	T	G	T	A	T	T
SV	C	A	A	T	T	G	T	A	T	G	G	G	A	A	A	T	C	C	T	G	C	A	G	G	A	A	G	T	T	A	T	G	C	A	G	G	G	G	C	A	T	C	C	T	G	T	A	T	T
HZ	C	G	C	C	C	A	C	T	C	T	G	C	A	T	A	G	A	T	T	A	G	G	C	A	T	A	C	A	G	G	C	A	T	T	C	C	A	A	C	C	C	A	T	T	T	T	A	G	T
MM	C	G	C	C	C	A	C	T	C	T	G	C	A	T	A	G	A	T	T	A	G	G	C	A	T	A	C	A	G	G	C	A	T	T	C	C	A	A	C	C	C	A	T	T	T	T	A	G	T
GM	C	G	C	C	C	A	C	T	C	T	G	C	A	T	A	G	A	T	T	A	G	G	C	A	T	A	C	A	G	G	C	A	T	T	C	C	A	A	C	C	C	A	T	T	T	T	A	G	T
QC	C	G	C	C	C	A	C	T	C	T	G	C	A	T	A	G	A	T	T	A	G	G	C	A	T	A	C	A	G	G	C	A	T	T	C	C	A	A	C	C	C	A	T	T	T	T	A	G	T
QJ	C	G	C	C	C	A	C	T	C	T	G	C	A	T	A	G	A	T	T	A	G	G	C	A	T	A	C	A	G	G	C	A	T	T	C	C	A	A	C	C	C	A	T	T	T	T	A	G	T
MS	C	G	C	C	C	A	C	T	C	T	G	C	A	T	A	G	A	T	T	A	G	G	C	A	T	A	C	A	G	G	C	A	T	T	C	C	A	A	C	C	C	A	T	T	T	T	A	G	T
MC	C	G	C	C	C	A	C	T	C	T	G	C	A	T	A	G	A	T	T	A	G	G	C	A	T	A	C	A	G	G	C	A	T	T	C	C	A	A	C	C	C	A	T	T	T	T	A	G	T
SV	C	G	C	C	C	A	C	T	C	T	G	C	A	T	A	G	A	T	T	A	G	G	C	A	T	A	C	A	G	G	C	A	T	T	C	C	A	A	C	C	C	A	T	T	T	T	A	G	T
HZ	C	T	A	T	T	T	G	T	T	T	A	C	A	T	C	C	A	T	T	A	G	T	T	C	G	T	A	A	G	G	G	G	T	T	C	A	A	T	G	C	A	G	A	T	T	T	T	G	A
MM	C	T	A	T	T	T	G	T	T	T	A	C	A	T	C	C	A	T	T	A	G	T	T	C	G	T	A	A	G	G	G	G	T	T	C	A	A	T	G	C	A	G	A	T	T	T	T	G	A
GM	C	T	A	T	T	T	G	T	T	T	A	C	A	T	C	C	A	T	T	A	G	T	T	C	G	T	A	A	G	G	G	G	T	T	C	A	A	T	G	C	A	G	A	T	T	T	T	G	A
QC	C	T	A	T	T	T	G	T	T	T	A	C	A	T	C	C	A	T	T	A	G	T	T	C	G	T	A	A	G	G	G	G	T	T	C	A	A	T	G	C	A	G	A	T	T	T	T	G	A
QJ	C	T	A	T	T	T	G	T	T	T	A	C	A	T	C	C	A	T	T	A	G	T	T	C	G	T	A	A	G	G	G	G	T	T	C	A	A	T	G	C	A	G	A	T	T	T	T	G	A
MS	C	T	A	T	T	T	G	T	T	T	A	C	A	T	C	C	A	T	T	A	G	T	T	C	G	T	A	A	G	G	G	G	T	T	C	A	A	T	G	C	A	G	A	T	T	T	T	G	A
MC	C	T	A	T	T	T	G	T	T	T	A	C	A	T	C	C	A	T	T	A	G	T	T	C	G	T	A	A	G	G	G	G	T	T	C	A	A	T	G	C	A	G	A	T	T	T	T	G	A
SV	C	T	A	T	T	T	G	T	T	T	A	C	A	T	C	C	A	T	T	A	G	T	T	C	G	T	A	A	G	G	G	G	T	T	C	A	A	T	G	C	A	G	A	T	T	T	T	G	A
HZ	T	G	G	C	C	G	T	T	C	A	T	G	T	A	C	C	T	T	T	A	T	C	A	T	T	G	G	A	A	G	C	T	C	A	A	G	C	G	G	A	A	G	C	C	C	G	T	T	T
MM	T	G	G	C	C	G	T	T	C	A	T	G	T	A	C	C	T	T	T	A	T	C	A	T	T	G	G	A	A	G	C	T	C	A	A	G	C	G	G	A	A	G	C	C	C	G	T	T	T
GM	T	G	G	C	C	G	T	T	C	A	T	G	T	A	C	C	T	T	T	A	T	C	A	T	T	G	G	A	A	G	C	T	C	A	A	G	C	G	G	A	A	G	C	C	C	G	T	T	T
QC	T	G	G	C	C	G	T	T	C	A	T	G	T	A	C	C	T	T	T	A	T	C	A	T	T	G	G	A	A	G	C	T	C	A	A	G	C	G	G	A	A	G	C	C	C	G	T	T	T
QJ	T	G	G	C	C	G	T	T	C	A	T	G	T	A	C	C	T	T	T	A	T	C	A	T	T	G	G	A	A	G	C	T	C	A	A	G	C	G	G	A	A	G	C	C	C	G	T	T	T
MS	T	G	G	C	C	G	T	T	C	A	T	G	T	A	C	C	T	T	T	A	T	C	A	T	T	G	G	A	A	G	C	T	C	A	A	G	C	G	G	A	A	G	C	C	C	G	T	T	T
MC	T	G	G	C	C	G	T	T	C	A	T	G	T	A	C	C	T	T	T	A	T	C	A	T	T	G	G	A	A	G	C	T	C	A	A	G	C	G	G	A	A	G	C	C	C	G	T	T	T
SV	T	G	G	C	C	G	T	T	C	A	T	G	T	A	C	C	T	T	T	A	T	C	A	T	T	G	G	A	A	G	C	T	C	A	A	G	C	G	G	A	A	G	C	C	C	G	T	T	T
HZ	C	T	C	A	T	A	T	G	A	A	T	C	T	C	T	T	G	T	C	G	C	C	C	G	C	T	A	T	T	G	G	A	G	A	T	C	C	C	A	T	T	T	C	C	G	T	A	C	C
MM	C	T	C	A	T	A	T	G	A	A	T	C	T	C	T	T	G	T	C	G	C	C	C	G	C	T	A	T	T	G	G	A	G	A	T	C	C	C	A	T	T	T	C	C	G	T	A	C	C
GM	C	T	C	A	T	A	T	G	A	A	T	C	T	C	T	T	G	T	C	G	C	C	C	G	C	T	A	T	T	G	G	A	G	A	T	C	C	C	A	T	T	T	C	C	G	T	A	C	C
QC	C	T	C	A	T	A	T	G	A	A	T	C	T	C	T	T	G	T	C	G	C	C	C	G	C	T	A	T	T	G	G	A	G	A	T	C	C	C	A	T	T	T	C	C	G	T	A	C	C
QJ	C	T	C	A	T	A	T	G	A	A	T	C	T	C	T	T	G	T	C	G	C	C	C	G	C	T	A	T	T	G	G	A	G	A	T	C	C	C	A	T	T	T	C	C	G	T	A	C	C
MS	C	T	C	A	T	A	T	G	A	A	T	C	T	C	T	T	G	T	C	G	C	C	C	G	C	T	A	T	T	G	G	A	G	A	T	C	C	C	A	T	T	T	C	C	G	T	A	C	C
MC	C	T	C	A	T	A	T	G	A	A	T	C	T	C	T	T	G	T	C	G	C	C	C	G	C	T	A	T	T	G	G	A	G	A	T	C	C	C	A	T	T	T	C	C	G	T	A	C	C
SV	C	T	C	A	T	A	T	G	A	A	T	C	T	C	T	T	G	T	C	G	C	C	C	G	C	T	A	C	T	G	G	A	G	A	T	C	C	C	A	T	T	T	C	C	G	T	A	C	C
[truncated: 11 more columns]

## Sheet: Info
Title
Format
DataType	Nucleotide
CodeTable	Standard
8
Number Sites	599
Identical	.
Missing	?
Indel	-
