# Supplementary material for: DNA barcoding and TLC as tools to properly identify natural populations of the Mexican medicinal species Galphimia glauca Cav
Source: PLoS One. 2019 May 28;14(5):e0217313. doi: 10.1371/journal.pone.0217313 (PMC6538163; doi:10.1371/journal.pone.0217313)
Supplement: S4 Spreadsheet — (XLS) [file pone.0217313.s006.xls]

## Sheet: Sequence Data
Domain: Data
GM	-	-	-	T	A	A	A	T	T	C	C	C	C	T	T	A	G	A	C	C	T	A	G	C	T	G	C	T	G	T	C	G	G	A	G	C	T	C	C	A	T	C	T	A	T	A	A	A	T
HZ	-	-	-	T	A	A	A	T	T	C	C	C	C	T	T	A	G	A	C	C	T	A	G	C	T	G	C	T	G	T	C	G	G	A	G	C	T	C	C	A	T	C	T	A	T	A	A	A	T
QC	-	-	-	T	A	A	A	T	T	C	C	C	C	T	T	A	G	A	C	C	T	A	G	C	T	G	C	T	G	T	C	G	G	A	G	C	T	C	C	A	T	C	T	A	T	A	A	A	T
QJ	-	-	-	T	A	A	A	T	T	C	C	C	C	T	T	A	G	A	C	C	T	A	G	C	T	G	C	T	G	T	C	G	G	A	G	C	T	C	C	A	T	C	T	A	T	A	A	A	T
MC	-	-	-	T	A	A	?	T	T	C	C	C	T	?	T	A	G	A	C	C	T	A	G	C	T	G	C	T	G	T	C	G	A	A	G	C	T	C	C	A	T	C	T	A	T	A	A	A	T
MM	-	-	-	T	A	A	?	T	T	C	C	C	T	?	T	A	G	A	C	C	T	A	G	C	T	G	C	T	G	T	C	G	A	A	G	C	T	C	C	A	T	C	T	A	T	A	A	A	T
MS	-	-	-	T	A	A	?	T	T	C	C	C	T	?	T	A	G	A	C	C	T	A	G	C	T	G	C	T	G	T	C	G	A	A	G	C	T	C	C	A	T	C	T	A	T	A	A	A	T
SV	-	-	-	T	A	A	A	T	T	C	C	C	C	C	T	?	G	G	C	C	T	A	G	C	T	G	C	T	G	T	C	G	A	A	G	C	T	C	C	A	T	C	T	C	T	A	A	A	T
GM	C	G	G	T	T	T	T	T	G	T	G	T	A	G	G	G	G	G	T	A	A	G	A	G	T	T	T	T	T	G	A	A	A	A	A	A	A	A	-	-	A	A	A	A	A	A	A	A	G
HZ	C	G	G	T	T	T	T	T	G	T	G	T	A	G	G	G	G	G	T	A	A	G	A	G	T	T	T	T	T	G	A	A	A	A	A	A	A	A	-	-	A	A	A	A	A	A	A	A	G
QC	C	G	G	T	T	T	T	T	G	T	G	T	A	G	G	G	G	G	T	A	A	G	A	G	T	T	T	T	T	G	A	A	A	A	A	A	A	A	-	-	A	A	A	A	A	A	A	A	G
QJ	C	G	G	T	T	T	T	T	G	T	G	T	A	G	G	G	G	G	T	A	A	G	A	G	T	T	T	T	T	G	A	A	A	A	A	A	A	A	-	-	A	A	A	A	A	A	A	A	G
MC	C	G	G	T	T	T	T	A	G	T	G	T	A	G	T	G	T	G	T	A	A	G	A	G	T	T	T	T	T	G	A	A	A	A	A	A	A	A	-	-	A	A	A	A	A	A	G	G	-
MM	C	G	G	T	T	T	T	A	G	T	G	T	A	G	T	G	T	G	T	A	A	G	A	G	T	T	T	T	T	G	A	A	A	A	A	A	A	A	-	-	A	A	A	A	A	A	G	G	-
MS	C	G	G	T	T	T	T	A	G	T	G	T	A	G	T	G	T	G	T	A	A	G	A	G	T	T	T	T	T	G	A	A	A	A	A	A	A	A	-	-	A	A	A	A	A	A	G	G	-
SV	C	G	G	T	T	T	T	A	G	T	G	T	A	G	T	G	T	G	T	A	A	G	A	G	T	T	T	T	T	G	A	A	A	A	A	A	A	A	-	-	A	A	A	A	A	A	A	G	-
GM	A	A	T	C	T	C	T	T	G	T	T	C	T	A	T	A	C	A	G	A	G	A	T	T	A	G	G	T	-	A	T	T	G	C	T	C	C	T	T	T	T	T	T	T	-	A	G	T	A
HZ	A	A	T	C	T	C	T	T	G	T	T	C	T	A	T	A	C	A	G	A	G	A	T	T	A	G	G	T	-	A	T	T	G	C	T	C	C	T	T	T	T	T	T	T	-	A	G	T	A
QC	A	A	T	C	T	C	T	T	G	T	T	C	T	A	T	A	C	A	G	A	G	A	T	T	A	G	G	T	-	?	T	T	G	C	T	C	C	T	T	T	T	T	T	T	-	A	G	T	A
QJ	A	A	T	C	T	C	T	T	G	T	T	C	T	A	T	A	C	A	G	A	G	A	T	T	A	G	G	T	-	A	T	T	G	C	T	C	C	T	T	T	T	T	T	T	-	A	G	T	A
MC	A	A	T	C	T	C	T	G	T	A	T	A	G	A	A	C	A	A	G	A	G	A	T	T	A	G	G	T	-	A	T	T	G	C	T	C	C	T	T	T	T	T	T	T	-	A	G	T	A
MM	A	A	T	C	T	C	T	G	T	A	T	A	G	A	A	C	A	A	G	A	G	A	T	T	A	G	G	T	-	A	T	T	G	C	T	C	C	T	T	T	T	T	T	T	-	A	G	T	A
MS	A	A	T	C	T	C	T	G	T	A	T	A	G	A	A	C	A	A	G	A	G	A	T	T	A	G	G	T	-	A	T	T	G	C	T	C	C	T	T	T	T	T	T	T	-	A	G	T	A
SV	A	A	T	C	T	C	T	T	G	T	T	C	T	A	T	A	C	A	G	A	G	A	T	T	A	G	G	T	-	A	T	T	G	C	T	C	C	T	T	T	T	T	T	T	-	A	G	T	A
GM	A	T	A	T	T	A	C	T	A	A	A	T	C	T	?	T	T	T	A	C	T	T	T	C	T	T	T	C	A	A	C	A	T	A	A	G	A	A	T	A	A	G	A	A	A	A	A	C	-
HZ	A	T	A	T	T	A	C	T	A	A	A	T	C	T	A	T	T	T	A	C	T	T	T	C	T	T	T	C	A	A	C	A	T	A	A	G	A	A	T	A	A	G	A	A	A	A	A	C	-
QC	A	T	A	T	T	A	C	T	A	A	A	T	C	T	A	T	T	T	A	C	T	T	T	C	T	T	T	C	A	A	C	A	T	A	A	G	A	A	T	A	A	G	A	A	A	A	A	C	-
QJ	A	T	A	T	T	A	C	T	A	A	A	T	C	T	A	T	T	T	A	C	T	T	T	C	T	T	T	C	A	A	C	A	T	A	A	G	A	A	T	A	A	G	A	A	A	A	A	C	-
MC	A	T	A	T	T	A	C	T	A	A	A	T	C	T	A	T	T	T	A	C	T	T	T	C	T	T	T	C	A	A	C	A	T	A	A	G	A	A	T	A	A	G	A	A	A	A	A	C	-
MM	A	T	A	T	T	A	C	T	A	A	A	T	C	T	A	T	T	T	A	C	T	T	T	C	T	T	T	C	A	A	C	A	T	A	A	G	A	A	T	A	A	G	A	A	A	A	A	C	-
MS	A	T	A	T	T	A	C	T	A	A	A	T	C	T	A	T	T	T	A	C	T	T	T	C	T	T	T	C	A	A	C	A	T	A	A	G	A	A	T	A	A	G	A	A	A	A	A	C	-
SV	A	A	A	T	T	A	C	T	A	A	A	T	A	T	A	T	T	T	A	C	T	T	T	C	T	T	T	C	A	A	C	A	T	A	A	A	A	A	T	A	A	A	A	A	A	A	A	C	-
GM	-	-	T	C	T	T	G	G	T	T	T	A	G	T	T	A	A	A	G	A	T	A	G	A	A	A	A	?	G	G	A	A	A	G	A	T	C	A	A	G	T	T	T	T	T	C	C	C	T
HZ	-	-	T	C	T	T	G	G	T	T	T	A	G	T	T	A	A	A	G	A	T	A	G	A	A	A	A	G	G	G	A	A	A	G	A	T	C	A	A	G	T	T	T	T	T	C	C	?	T
QC	-	-	T	C	T	T	G	G	T	T	T	A	G	T	T	A	A	A	G	A	T	A	G	A	A	A	A	?	G	G	A	A	A	G	A	T	C	A	A	G	T	T	T	T	T	C	C	C	T
QJ	-	-	T	C	T	T	G	G	T	T	T	A	G	T	T	A	A	A	G	A	T	A	G	A	A	A	A	?	G	G	A	A	A	G	A	T	C	A	A	G	T	T	T	T	T	C	C	?	T
MC	-	-	T	C	T	T	G	G	T	T	T	A	G	T	T	A	A	A	G	A	T	A	G	A	A	A	A	T	G	G	A	A	A	G	A	T	C	A	A	G	T	T	T	T	T	C	C	A	T
MM	-	-	T	C	T	T	G	G	T	T	T	A	G	T	T	A	A	A	G	A	T	A	G	A	A	A	A	T	G	G	A	A	A	G	A	T	C	A	A	G	T	T	T	T	T	C	C	A	T
MS	-	-	T	C	T	T	G	G	T	T	T	A	G	T	T	A	A	A	G	A	T	A	G	A	A	A	A	T	G	G	A	A	A	G	A	T	C	A	A	G	T	T	T	T	T	C	C	A	T
SV	-	-	T	C	T	T	G	G	T	T	T	G	G	T	T	A	A	A	G	A	T	A	G	A	A	A	A	T	T	G	A	A	A	G	A	T	C	A	A	G	T	T	T	T	T	C	C	C	T
GM	A	A	T	T	C	A	T	-	-	-	-	-	-	-	-	-	-	-	-	A	A	T	T	C	T	T	T	G	T	T	G	T	C	T	T	T	-	-	-	-	-	-	T	G	T	A	T	T	T
HZ	A	A	T	T	C	A	T	-	-	-	-	-	-	-	-	-	-	-	-	A	A	T	T	C	T	T	T	G	T	T	G	T	C	T	T	T	-	-	-	-	-	-	T	G	T	A	T	T	T
QC	A	A	T	T	C	A	T	-	-	-	-	-	-	-	-	-	-	-	-	A	A	T	T	C	T	T	T	G	T	T	G	T	C	T	T	T	-	-	-	-	-	-	T	G	T	A	T	T	T
QJ	A	A	T	T	C	A	T	-	-	-	-	-	-	-	-	-	-	-	-	A	A	T	T	C	T	T	T	G	T	T	G	T	C	T	T	T	-	-	-	-	-	-	T	G	T	A	T	T	T
MC	A	A	T	T	C	A	T	-	-	-	-	-	-	-	-	-	-	-	-	A	A	T	T	C	G	T	T	G	T	T	G	T	C	T	T	T	-	-	-	-	-	-	T	G	T	A	T	T	T
MM	A	A	T	T	C	A	T	-	-	-	-	-	-	-	-	-	-	-	-	A	A	T	T	C	G	T	T	G	T	T	G	T	C	T	T	T	-	-	-	-	-	-	T	G	T	A	T	T	T
MS	A	A	T	T	C	A	T	-	-	-	-	-	-	-	-	-	-	-	-	A	A	T	T	C	G	T	T	G	T	T	G	T	C	T	T	T	-	-	-	-	-	-	T	G	T	A	T	T	T
SV	A	A	T	T	C	T	T	T	G	T	T	G	T	C	T	T	T	T	G	?	A	T	T	T	G	T	T	T	T	T	T	T	T	T	T	T	C	T	A	T	T	T	T	G	T	T	T	T	T
GM	A	T	T	T	T	A	A	-	T	A	A	C	T	T	A	T	C	A	T	A	A	A	G	A	A	G	A	A	A	A	A	A	C	T	C	A	T	A	A	A	G	A	A	G	A	A	A	A	A
HZ	A	T	T	T	T	A	A	-	T	A	A	C	T	T	A	T	C	A	T	A	A	A	G	A	A	G	A	A	A	A	A	A	C	T	C	A	T	A	A	A	G	A	A	G	A	A	A	A	A
QC	A	T	T	T	T	A	A	-	T	A	A	C	T	T	A	T	C	A	T	A	A	A	G	A	A	G	A	A	A	A	A	A	C	T	C	A	T	A	A	A	G	A	A	G	A	A	A	A	A
QJ	A	T	T	T	T	A	A	-	T	A	A	C	T	T	A	T	C	A	T	A	A	A	G	A	A	G	A	A	A	A	A	A	C	T	C	A	T	A	A	A	G	A	A	G	A	A	A	A	A
MC	A	T	T	T	T	A	A	-	T	A	A	C	T	T	A	T	C	A	T	A	A	A	G	A	A	G	A	A	A	A	A	A	C	-	-	-	-	-	-	-	-	-	-	-	-	-	-	-	-
MM	A	T	T	T	T	A	A	-	T	A	A	C	T	T	A	T	C	A	T	A	A	A	G	A	A	G	A	A	A	A	A	A	C	-	-	-	-	-	-	-	-	-	-	-	-	-	-	-	-
MS	A	T	T	T	T	A	A	-	T	A	A	C	T	T	A	T	C	A	T	A	A	A	G	A	A	G	A	A	A	A	A	A	C	-	-	-	-	-	-	-	-	-	-	-	-	-	-	-	-
SV	A	T	T	T	T	A	A	-	A	A	A	C	T	T	A	T	C	A	A	A	A	A	A	A	A	A	A	A	A	A	A	A	C	-	-	-	-	-	-	-	-	-	-	-	-	-	-	-	-
GM	C	T	T	G	A	A	T	G	T	T	A	A	A	T	G	T	T	A	G	A	A	A	?	G	G	A	A	T	T	T	T	T	T	T	T	T	-	-	-	-	-	T	T	T	G	A	A	A	T
HZ	C	T	T	G	A	A	T	G	T	T	A	A	A	T	G	T	T	A	G	A	A	A	T	G	G	A	A	T	T	T	T	T	T	T	T	T	-	-	-	-	-	T	T	T	G	A	A	A	T
QC	C	T	T	G	A	A	T	G	T	T	A	A	A	T	G	T	T	A	G	A	A	A	?	G	G	A	A	T	T	T	T	T	T	T	T	T	-	-	-	-	-	T	T	T	G	A	A	A	T
QJ	C	T	T	G	A	A	T	G	T	T	A	A	A	T	G	T	T	A	G	A	A	A	T	G	G	A	A	T	T	T	T	T	T	T	T	T	-	-	-	-	-	T	T	T	G	A	A	A	T
MC	C	T	T	G	A	A	T	G	T	T	A	A	A	T	G	T	T	A	G	A	A	A	T	G	G	A	A	T	T	T	T	T	T	T	T	T	T	G	A	A	A	T	T	T	G	A	A	A	T
MM	C	T	T	G	A	A	T	G	T	T	A	A	A	T	G	T	T	A	G	A	A	A	T	G	G	A	A	T	T	T	T	T	T	T	T	T	T	G	A	A	A	T	T	T	G	A	A	A	T
MS	C	T	T	G	A	A	T	G	T	T	A	A	A	T	G	T	T	A	G	A	A	A	T	G	G	A	A	T	T	T	T	T	T	T	T	T	T	G	A	A	A	T	T	T	G	A	A	A	T
SV	C	T	T	G	A	A	G	G	T	T	A	A	A	T	G	T	T	A	T	A	A	A	T	G	G	A	A	T	T	T	T	T	T	T	T	-	-	-	-	-	-	T	T	T	T	T	A	A	T
GM	C	T	A	T	T	T	T	A	G	G	G	G	C	G	G	A	G	-	-	-
HZ	C	T	A	T	T	T	T	A	G	G	G	G	C	G	G	A	G	-	-	-
QC	C	T	A	T	T	T	T	A	G	G	G	G	C	G	G	A	G	-	-	-
QJ	C	T	A	T	T	T	T	A	G	G	G	G	C	G	G	A	G	-	-	-
MC	C	T	A	T	T	T	T	A	G	G	G	G	C	G	G	A	-	-	-	-
MM	C	T	A	T	T	T	T	A	G	G	G	G	C	G	G	A	-	-	-	-
MS	C	T	A	T	T	T	T	A	G	G	G	G	C	G	G	A	-	-	-	-
SV	C	T	A	T	T	T	T	A	G	G	G	G	C	G	G	A	G	G	A	G
[truncated: 11 more columns]

## Sheet: Info
Title
Format
DataType	Nucleotide
12
Number Sites	500
Identical	.
Missing	?
Indel	-
