# Supplementary material for: DNA barcoding and TLC as tools to properly identify natural populations of the Mexican medicinal species Galphimia glauca Cav
Source: PLoS One. 2019 May 28;14(5):e0217313. doi: 10.1371/journal.pone.0217313 (PMC6538163; doi:10.1371/journal.pone.0217313)
Supplement: S5 Spreadsheet — (XLS) [file pone.0217313.s007.xls]

## Sheet: Sequence Data
Domain: Data
GM	T	C	G	A	A	A	C	C	T	G	C	C	C	A	G	C	A	G	A	A	C	G	A	C	C	C	G	C	G	A	A	C	C	G	T	A	G	T	C	A	A	A	A	C	G	T	G	T	C
HZ	T	C	G	A	A	A	C	C	T	G	C	C	C	A	G	C	A	G	A	A	C	G	A	C	C	C	G	C	G	A	A	C	C	G	T	A	G	T	C	A	A	A	A	C	G	T	G	T	C
MC	T	C	G	A	A	A	C	C	T	G	C	C	C	A	G	C	A	G	A	A	C	G	A	C	C	C	G	C	G	A	A	C	C	G	T	A	G	T	C	T	A	A	A	C	G	C	G	C	C
MM	T	C	G	A	A	A	C	C	T	G	C	C	C	A	G	C	A	G	A	A	C	G	A	C	C	C	G	C	G	A	A	C	T	G	T	A	G	T	C	G	A	A	A	C	G	C	G	C	C
MS	T	C	G	A	A	A	C	C	T	G	C	C	C	A	G	C	A	G	A	A	C	G	A	C	C	C	G	C	G	A	A	C	T	G	T	A	G	T	C	G	A	A	A	C	G	C	G	C	C
QC	T	C	G	A	A	A	C	C	T	G	C	C	C	A	G	C	A	G	A	A	C	G	A	C	C	C	G	C	G	A	A	C	C	G	T	A	G	T	C	A	A	A	A	C	G	T	G	T	C
QJ	T	C	G	A	A	A	C	C	T	G	C	C	C	A	G	C	A	G	A	A	C	G	A	C	C	C	G	C	G	A	A	C	C	G	T	A	G	T	C	A	A	A	A	C	G	T	G	T	C
SV	T	C	G	A	A	A	C	C	T	G	C	C	C	A	G	C	A	G	A	A	C	G	A	C	C	C	G	C	G	A	A	C	C	G	T	A	G	T	C	G	A	A	A	T	G	C	G	C	C
Galphimia australis	T	C	G	A	A	A	C	C	T	G	C	C	C	A	G	C	A	G	A	A	C	G	A	C	C	C	G	C	G	A	A	T	C	G	T	A	G	T	C	G	A	A	A	C	G	C	G	C	C
GM	G	G	G	G	C	G	C	G	C	G	C	C	C	C	T	T	G	C	T	C	C	T	C	T	C	G	G	C	A	G	T	C	C	C	G	G	C	A	G	G	T	G	C	C	G	A	C	G	G
HZ	G	G	G	G	C	G	C	G	C	G	C	C	C	C	T	T	G	C	T	C	C	T	C	T	C	G	G	C	A	G	T	C	C	C	G	G	C	A	G	G	T	G	C	C	G	A	C	G	G
MC	G	G	G	G	C	T	C	G	C	G	C	C	C	C	T	T	G	C	T	C	C	T	C	T	C	G	G	C	A	G	T	C	T	C	G	G	C	A	G	G	T	G	C	C	G	A	C	G	G
MM	G	G	G	G	C	G	C	G	T	G	C	C	C	C	T	T	G	C	T	C	C	T	C	T	C	G	G	C	A	G	T	C	C	C	G	G	C	A	G	G	T	G	C	C	G	A	A	G	G
MS	G	G	G	G	C	G	C	G	T	G	C	C	C	C	T	T	G	C	T	C	C	T	C	T	C	G	G	C	A	G	T	C	C	C	G	G	C	A	G	G	T	G	C	C	G	A	A	G	G
QC	G	G	G	G	C	G	C	G	C	G	C	C	C	C	T	T	G	C	T	C	C	T	C	T	C	G	G	C	A	G	T	C	C	C	G	G	C	A	G	G	T	G	C	C	G	A	C	G	G
QJ	G	G	G	G	C	G	C	G	C	G	C	C	C	C	T	T	G	C	T	C	C	T	C	T	C	G	G	C	A	G	T	C	C	C	G	G	C	A	G	G	T	G	C	C	G	A	C	G	G
SV	G	G	G	-	C	G	C	G	-	-	-	C	C	C	T	T	G	C	T	C	C	-	C	T	C	G	G	C	A	A	T	C	C	A	G	G	C	A	G	G	A	G	C	C	G	A	C	G	G
Galphimia australis	G	G	G	-	C	T	T	G	-	-	-	C	C	C	T	C	G	C	T	C	C	-	C	T	C	G	G	C	A	C	T	C	C	G	G	G	C	A	G	G	C	G	C	C	G	A	G	G	G
GM	G	C	G	A	T	G	C	C	T	G	A	C	C	G	G	A	A	C	A	T	C	A	A	C	G	A	A	C	C	C	G	G	G	C	G	C	A	G	A	A	T	G	C	G	C	C	A	A	G
HZ	G	C	G	A	T	G	C	C	T	G	A	C	C	G	G	A	A	C	A	T	C	A	A	C	G	A	A	C	C	C	G	G	G	C	G	C	A	G	A	A	T	G	C	G	C	C	A	A	G
MC	G	C	G	A	C	G	C	C	T	G	A	C	C	G	G	A	A	C	A	T	C	A	A	C	G	A	A	C	C	C	G	G	G	C	G	C	A	G	A	G	T	G	C	G	C	C	A	A	G
MM	G	C	G	A	C	G	C	C	T	G	A	C	C	G	G	A	A	C	A	T	C	A	A	C	G	A	A	C	C	C	G	G	G	C	G	C	A	A	A	A	T	G	C	G	C	C	A	A	G
MS	G	C	G	A	C	G	C	C	T	G	A	C	C	G	G	A	A	C	A	T	C	A	A	C	G	A	A	C	C	C	G	G	G	C	G	C	A	A	A	A	T	G	C	G	C	C	A	A	G
QC	G	C	G	A	T	G	C	C	T	G	A	C	C	G	G	A	A	C	A	T	C	A	A	C	G	A	A	C	C	C	G	G	G	C	G	C	A	G	A	A	T	G	C	G	C	C	A	A	G
QJ	G	C	G	A	T	G	C	C	T	G	A	C	C	G	G	A	A	C	A	T	C	A	A	C	G	A	A	C	C	C	G	G	G	C	G	C	A	G	A	A	T	G	C	G	C	C	A	A	G
SV	G	C	G	A	C	A	A	C	T	G	T	C	T	G	G	A	A	C	A	A	C	A	A	C	G	A	A	C	C	C	G	G	G	C	G	C	A	G	A	A	T	G	C	G	C	C	A	A	G
Galphimia australis	G	C	G	G	C	G	C	C	C	G	T	C	C	G	G	A	A	C	A	A	C	A	A	C	G	A	A	C	C	C	G	G	G	C	G	C	A	G	A	A	T	G	C	G	C	C	A	A	G
GM	T	G	A	G	G	A	G	G	A	T	C	G	T	C	C	C	G	T	T	G	C	T	C	C	C	G	A	C	G	A	G	G	G	T	G	C	G	G	A	T	G	G	G	A	C	G	G	C	C
HZ	T	G	A	G	G	A	G	G	A	T	C	G	T	C	C	C	G	T	T	G	C	T	C	C	C	G	A	C	G	A	G	G	G	T	G	C	G	G	A	T	G	G	G	A	C	G	G	C	C
MC	T	G	A	G	G	A	G	G	A	T	C	G	T	C	C	C	G	T	T	G	C	T	C	C	C	G	A	C	G	A	G	G	G	T	G	C	G	G	A	C	G	G	G	A	C	G	G	C	C
MM	T	G	A	G	G	A	G	G	A	T	C	G	T	C	C	C	G	T	T	G	C	T	C	C	C	G	A	C	G	A	G	G	G	T	G	C	G	G	A	C	G	G	G	A	C	G	G	C	C
MS	T	G	A	G	G	A	G	G	A	T	C	G	T	C	C	C	G	T	T	G	C	T	C	C	C	G	A	C	G	A	G	G	G	T	G	C	G	G	A	C	G	G	G	A	C	G	G	C	C
QC	T	G	A	G	G	A	G	G	A	T	C	G	T	C	C	C	G	T	T	G	C	T	C	C	C	G	A	C	G	A	G	G	G	T	G	C	G	G	A	T	G	G	G	A	C	G	G	C	C
QJ	T	G	A	G	G	A	G	G	A	T	C	G	T	C	C	C	G	T	T	G	C	T	C	C	C	G	A	C	G	A	G	G	G	T	G	C	G	G	A	T	G	G	G	A	C	G	G	C	C
SV	T	G	A	G	G	A	G	G	A	C	C	G	C	C	C	C	G	T	G	G	C	T	C	C	C	G	A	C	G	A	G	G	G	C	G	C	A	G	A	C	G	G	G	A	C	G	G	C	C
Galphimia australis	A	G	A	G	G	A	G	G	A	C	C	G	C	C	C	C	G	T	G	G	C	T	C	C	C	G	A	C	G	A	G	G	G	C	G	C	A	G	A	C	G	G	G	A	C	G	G	C	C
GM	-	G	T	C	G	C	A	A	A	C	C	A	C	A	A	C	G	A	C	T	C
HZ	-	G	T	C	G	C	A	A	A	C	C	A	C	A	A	C	G	A	C	T	C
MC	-	G	T	C	G	C	A	A	A	C	C	A	C	A	A	C	G	A	C	T	C
MM	-	G	T	C	G	C	A	A	A	C	C	A	C	A	A	C	G	A	C	T	C
MS	-	G	T	C	G	C	A	A	A	C	C	A	C	A	A	C	G	A	C	T	C
QC	-	G	T	C	G	C	A	A	A	C	C	A	C	A	A	C	G	A	C	T	C
QJ	-	G	T	C	G	C	A	A	A	C	C	A	C	A	A	C	G	A	C	T	C
SV	A	G	T	C	G	A	A	A	A	C	A	A	A	A	A	C	G	A	C	T	C
Galphimia australis	T	G	T	C	G	C	A	A	A	C	C	A	A	A	A	C	G	A	C	T	C
[truncated: 11 more columns]

## Sheet: Info
Title
Format
DataType	Nucleotide
9
Number Sites	261
Identical	.
Missing	?
Indel	-
