# Supplementary material for: DNA barcoding and TLC as tools to properly identify natural populations of the Mexican medicinal species Galphimia glauca Cav
Source: PLoS One. 2019 May 28;14(5):e0217313. doi: 10.1371/journal.pone.0217313 (PMC6538163; doi:10.1371/journal.pone.0217313)
Supplement: S6 Spreadsheet — (XLS) [file pone.0217313.s008.xls]

## Sheet: Sequence Data
Domain: Data
GM	A	A	C	G	T	T	G	T	C	C	C	C	C	G	C	C	T	C	C	C	C	C	C	A	-	C	G	C	A	C	G	T	T	G	A	G	G	G	-	G	C	A	G	G	T	G	C	G	G
HZ	A	A	C	G	T	T	G	T	C	C	C	C	C	G	C	C	T	C	C	C	C	C	C	A	-	C	G	C	A	C	G	T	T	G	A	G	G	G	-	G	C	A	G	G	T	G	C	G	G
MC	A	A	C	G	T	T	G	C	C	C	C	C	C	G	C	C	T	C	C	C	C	C	C	C	T	C	G	C	A	C	G	T	C	G	A	G	G	G	-	G	A	A	G	G	T	G	C	G	G
MM	A	A	C	G	A	T	G	T	C	C	C	A	A	G	C	C	T	C	C	C	C	C	C	A	-	C	G	C	A	C	G	T	C	G	A	G	G	G	-	G	C	A	G	G	T	G	C	G	G
MS	A	A	C	G	A	T	G	T	C	C	C	A	A	G	C	C	T	C	C	C	C	C	C	A	-	C	G	C	A	C	G	T	C	G	A	G	G	G	-	G	C	A	G	G	T	G	C	G	G
QC	A	A	C	G	T	T	G	T	C	C	C	C	C	G	C	C	T	C	C	C	C	C	C	A	-	C	G	C	A	C	G	T	T	G	A	G	G	G	-	G	C	A	G	G	T	G	C	G	G
QJ	A	A	C	G	T	T	G	T	C	C	C	C	C	G	C	C	T	C	C	C	C	C	C	A	-	C	G	C	A	C	G	T	T	G	A	G	G	G	-	G	C	A	G	G	T	G	C	G	G
SV	A	A	C	G	T	T	G	T	C	C	C	C	C	-	G	C	C	C	C	C	C	T	C	G	-	-	-	-	-	C	A	T	G	G	A	G	G	G	C	G	C	A	G	G	T	G	C	G	G
Galphimia australis	A	A	C	G	T	T	G	T	C	C	C	C	C	C	G	C	C	C	C	C	C	T	C	T	-	-	-	-	-	C	A	T	C	G	A	G	G	G	C	G	C	A	G	G	T	G	C	G	G
Galphimia gracilis	A	A	C	G	T	T	G	T	C	C	C	C	C	-	G	C	C	C	C	C	C	T	C	G	-	-	-	-	-	C	A	T	G	G	A	G	G	G	C	G	C	A	G	G	T	G	C	G	G
GM	G	G	T	C	T	C	C	C	G	C	G	T	G	T	G	T	C	A	C	C	A	T	T	C	G	C	G	G	C	T	G	G	C	C	A	A	A	A	T	G	C	G	A	G	T	C	C	A	G
HZ	G	G	T	C	T	C	C	C	G	C	G	T	G	T	G	T	C	A	C	C	A	T	T	C	G	C	G	G	C	T	G	G	C	C	A	A	A	A	T	G	C	G	A	G	T	C	C	A	G
MC	G	G	T	C	T	C	C	C	G	C	G	C	G	T	C	T	C	A	C	C	A	T	T	C	G	C	G	G	C	T	G	G	C	C	A	A	A	A	T	G	C	G	A	G	T	C	C	A	G
MM	G	G	T	C	T	C	C	C	G	C	G	C	G	T	C	T	C	A	C	C	A	T	T	C	G	C	G	G	C	T	G	G	C	C	A	A	A	A	T	G	C	G	A	G	T	C	C	A	G
MS	G	G	T	C	T	C	C	C	G	C	G	C	G	T	C	T	C	A	C	C	A	T	T	C	G	C	G	G	C	T	G	G	C	C	A	A	A	A	T	G	C	G	A	G	T	C	C	A	G
QC	G	G	T	C	T	C	C	C	G	C	G	T	G	T	G	T	C	A	C	C	A	T	T	C	G	C	G	G	C	T	G	G	C	C	A	A	A	A	T	G	C	G	A	G	T	C	C	A	G
QJ	G	G	T	C	T	C	C	C	G	C	G	T	G	T	G	T	C	A	C	C	A	T	T	C	G	C	G	G	C	T	G	G	C	C	A	A	A	A	T	G	C	G	A	G	T	C	C	A	G
SV	G	G	C	C	T	C	C	C	G	C	G	A	G	-	-	T	C	A	C	C	C	C	T	T	G	C	G	G	C	T	G	G	C	C	A	A	A	A	T	G	C	G	A	G	T	C	C	A	G
Galphimia australis	G	G	C	C	T	C	C	C	G	C	G	A	G	-	-	T	C	A	C	C	C	C	T	T	G	C	G	G	C	T	G	G	C	C	A	A	A	A	T	G	C	G	A	G	T	C	C	A	G
Galphimia gracilis	G	G	C	C	T	C	C	C	G	C	G	A	G	-	-	T	C	A	C	C	C	C	T	T	G	C	G	G	C	T	G	G	C	C	A	A	A	A	T	G	C	G	A	G	T	C	C	A	G
GM	C	G	C	G	A	C	G	G	C	T	A	G	T	G	G	T	T	G	T	A	C	G	A	C	C	C	T	C	-	-	G	A	G	G	A	C	G	A	T	C	T	C	G	G	C	C	T	C	C
HZ	C	G	C	G	A	C	G	G	C	T	A	G	T	G	G	T	T	G	T	A	C	G	A	C	C	C	T	C	-	-	G	A	G	G	A	C	G	A	T	C	T	C	G	G	C	C	T	C	C
MC	C	G	C	G	A	C	G	G	C	T	A	G	T	G	G	T	T	G	T	A	C	G	A	C	C	C	T	C	-	-	G	A	G	G	A	C	G	G	T	C	T	C	G	G	C	C	T	C	C
MM	C	G	C	G	A	C	G	G	C	T	A	G	T	G	G	T	T	G	T	A	C	G	A	C	C	C	T	C	-	-	G	A	G	G	A	C	G	G	T	C	T	C	G	A	C	C	T	C	C
MS	C	G	C	G	A	C	G	G	C	T	A	G	T	G	G	T	T	G	T	A	C	G	A	C	C	C	T	C	-	-	G	A	G	G	A	C	G	G	T	C	T	C	G	A	C	C	T	C	C
QC	C	G	C	G	A	C	G	G	C	T	A	G	T	G	G	T	T	G	T	A	C	G	A	C	C	C	T	C	-	-	G	A	G	G	A	C	G	A	T	C	T	C	G	G	C	C	T	C	C
QJ	C	G	C	G	A	C	G	G	C	T	A	G	T	G	G	T	T	G	T	A	C	G	A	C	C	C	T	C	-	-	G	A	G	G	A	C	G	A	T	C	T	C	G	G	C	C	T	C	C
SV	C	G	C	G	G	C	T	G	C	T	A	G	T	G	G	T	T	G	A	A	C	G	A	C	C	C	T	T	T	A	G	A	G	A	A	C	G	G	T	C	G	C	G	G	C	A	T	T	C
Galphimia australis	C	G	C	G	G	C	G	G	C	T	A	G	T	G	G	T	T	G	A	A	C	G	A	C	C	C	T	T	-	-	G	A	G	A	A	C	G	G	C	C	G	C	G	G	C	C	T	C	C
Galphimia gracilis	C	G	C	G	G	C	T	G	C	T	A	G	T	G	G	T	T	G	A	A	C	G	A	C	C	C	T	T	T	A	G	A	G	A	A	C	G	G	T	C	G	C	G	G	C	A	T	T	C
GM	C	G	G	G	C	T	A	C	A	C	G	A	C	C	C	G	A	G	C	G	T	G	C	T	G	A	C	-	C	G	C	G	C	G	C	T	G	C	A	A	C	T
HZ	C	G	G	G	C	T	A	C	A	C	G	A	C	C	C	G	A	G	C	G	T	G	C	T	G	A	C	-	C	G	C	G	C	G	C	T	G	C	A	A	C	T
MC	C	T	G	G	C	T	A	C	A	C	G	A	C	C	C	G	A	G	C	G	T	G	C	T	G	A	C	-	C	G	C	G	C	G	C	T	T	C	A	A	C	T
MM	C	G	G	G	C	T	A	C	A	A	G	A	C	C	C	G	A	G	C	G	T	G	C	T	G	A	C	-	C	G	C	G	C	G	C	T	G	C	A	A	C	T
MS	C	G	G	G	C	T	A	C	A	A	G	A	C	C	C	G	A	G	C	G	T	G	C	T	G	A	C	-	C	G	C	G	C	G	C	T	G	C	A	A	C	T
QC	C	G	G	G	C	T	A	C	A	C	G	A	C	C	C	G	A	G	C	G	T	G	C	T	G	A	C	-	C	G	C	G	C	G	C	T	G	C	A	A	C	T
QJ	C	G	G	G	C	T	A	C	A	C	G	A	C	C	C	G	A	G	C	G	T	G	C	T	G	A	C	-	C	G	C	G	C	G	C	T	G	C	A	A	C	T
SV	A	G	G	G	C	G	A	C	A	C	G	A	C	C	C	G	A	G	C	G	T	G	T	G	A	A	C	G	A	T	C	G	C	G	C	T	G	C	A	A	C	T
Galphimia australis	C	G	G	G	C	T	A	C	A	C	G	A	C	C	C	G	A	G	C	G	C	G	C	T	C	G	A	T	C	G	C	G	C	G	C	T	G	C	A	A	C	T
Galphimia gracilis	A	G	G	G	C	G	A	C	A	C	G	A	C	C	C	G	A	G	C	G	T	G	-	-	A	A	C	G	A	T	C	G	C	G	C	T	G	C	A	A	C	T
[truncated: 11 more columns]

## Sheet: Info
Title
Format
DataType	Nucleotide
10
Number Sites	222
Identical	.
Missing	?
Indel	-
